# Supplementary material for: Development and validation of a hypoxia- and mitochondrial dysfunction- related prognostic model based on integrated single-cell and bulk RNA sequencing analyses in gastric cancer
Source: Front Immunol. 2024 Aug 6;15:1419133. doi: 10.3389/fimmu.2024.1419133 (PMC11333257; doi:10.3389/fimmu.2024.1419133)
Supplement: Supplementary file 1 [file Table_1.xlsx]

## Sheet: Supplementary Table S1
Supplementary Table S1. 200 Hypoxia-related genes
ADM
ADORA2B
AK4
ALDOA
AMPD3
ANKZF1
ANXA2
ATP7A
B3GALT6
BCAN
BHLHE40
BNIP3L
BRS3
BTG1
CA12
CASP6
CCNG2
CCRN4L
CDKN1B
CDKN1C
CHST2
CHST3
CTGF
CXCR4
CXCR7
CYR61
DDIT3
DDIT4
DPYSL4
EFNA1
EFNA3
EGFR
ENO1
ENO2
ENO3
ERO1L
ERRFI1
ETS1
EXT1
F3
FAM162A
FOSL2
FOXO3
GAA
GALK1
GAPDH
GAPDHS
GBE1
GCK
GPC1
GPC3
GPC4
GPI
GRHPR
GYS1
HDLBP
HEXA
HK2
HMOX1
HS3ST1
HSPA5
IDS
IER3
ILVBL
IRS2
ISG20
JMJD6
KDELR3
KDM3A
KLF6
KLF7
KLHL24
LALBA
LARGE
LDHA
LDHC
LXN
MAP3K1
MIF
MYH9
NAGK
NCAN
NDRG1
NDST1
NDST2
NEDD4L
NFIL3
NR3C1
P4HA2
PAM
PDGFB
PDK1
PDK3
PFKFB3
PFKL
PFKP
PGAM2
PGK1
PGM1
PGM2
PHKG1
PLAC8
PLAUR
PLIN2
PNRC1
PPARGC1A
PPFIA4
PPP1R15A
PRDX5
PRKCA
PRKCDBP
PTRF
RBPJ
RRAGD
S100A4
SAP30
SCARB1
SDC2
SDC3
SDC4
SIAH2
SLC25A1
SLC2A1
SLC2A3
SLC37A4
SLC6A6
STBD1
STC1
TES
TGFB3
TGFBI
TGM2
TIPARP
TMEM45A
TNFAIP3
TPBG
TPD52
TPI1
TPST2
UGP2
VEGFA
VHL
WSB1
XPNPEP1
ZNF292
SLC2A5
BGN
CITED2
PIM1
ZFP36
IGFBP1
MXI1
PYGM
ALDOB
WISP2
JUN
CDKN1A
PPP1R3C
DUSP1
ALDOC
HK1
FBP1
HOXB9
TKTL1
SERPINE1
MAFF
P4HA1
ATF3
STC2
LOX
GLRX
RORA
PCK1
DCN
PGF
SELENBP1
COL5A1
IGFBP3
FOS
EDN2
PKP1
SRPX
MT1E
CAV1
SULT2B1
MT2A
VLDLR
CSRP2
BCL2
AKAP12
GCNT2
INHA
KIF5A
ANGPTL4
DTNA
HAS1
B4GALNT2
IL6
CP
PKLR

## Sheet: Supplementary Table S2
Supplementary Table S2. 5795 Mitochondial dysfunction-related genes
Gene Symbol	Description	Category	Uniprot ID	Gifts	GC Id	Relevance score	GeneCards Link
POLG	DNA Polymerase Gamma, Catalytic Subunit	Protein Coding	P54098	51	GC15M141245	148.289	https://www.genecards.org/cgi-bin/carddisp.pl?gene=POLG
SDHA	Succinate Dehydrogenase Complex Flavoprotein Subunit A	Protein Coding	P31040	52	GC05P000220	131.213	https://www.genecards.org/cgi-bin/carddisp.pl?gene=SDHA
POLGARF	POLG Alternative Reading Frame	Protein Coding	A0A3B3IS91	11	GC15M144047	117.292	https://www.genecards.org/cgi-bin/carddisp.pl?gene=POLGARF
MT-ATP6	Mitochondrially Encoded ATP Synthase Membrane Subunit 6	Protein Coding	P00846	36	GCMTP008531	102.382	https://www.genecards.org/cgi-bin/carddisp.pl?gene=MT-ATP6
RYR2	Ryanodine Receptor 2	Protein Coding	Q92736	51	GC01P237042	97.4916	https://www.genecards.org/cgi-bin/carddisp.pl?gene=RYR2
MT-ND1	Mitochondrially Encoded NADH:Ubiquinone Oxidoreductase Core Subunit 1	Protein Coding	P03886	34	GCMTP003309	96.5622	https://www.genecards.org/cgi-bin/carddisp.pl?gene=MT-ND1
MT-CO1	Mitochondrially Encoded Cytochrome C Oxidase I	Protein Coding	P00395	35	GCMTP005906	90.2359	https://www.genecards.org/cgi-bin/carddisp.pl?gene=MT-CO1
MT-ND5	Mitochondrially Encoded NADH:Ubiquinone Oxidoreductase Core Subunit 5	Protein Coding	P03915	36	GCMTP012339	89.2931	https://www.genecards.org/cgi-bin/carddisp.pl?gene=MT-ND5
RRM2B	Ribonucleotide Reductase Regulatory TP53 Inducible Subunit M2B	Protein Coding	Q7LG56	53	GC08M102204	88.3276	https://www.genecards.org/cgi-bin/carddisp.pl?gene=RRM2B
SLC25A4	Solute Carrier Family 25 Member 4	Protein Coding	P12235	52	GC04P185143	86.2661	https://www.genecards.org/cgi-bin/carddisp.pl?gene=SLC25A4
MPV17	Mitochondrial Inner Membrane Protein MPV17	Protein Coding	P39210	45	GC02M027309	83.7271	https://www.genecards.org/cgi-bin/carddisp.pl?gene=MPV17
MT-ND4	Mitochondrially Encoded NADH:Ubiquinone Oxidoreductase Core Subunit 4	Protein Coding	P03905	35	GCMTP010762	83.1652	https://www.genecards.org/cgi-bin/carddisp.pl?gene=MT-ND4
SURF1	SURF1 Cytochrome C Oxidase Assembly Factor	Protein Coding	Q15526	45	GC09M133351	83.1105	https://www.genecards.org/cgi-bin/carddisp.pl?gene=SURF1
MT-CYB	Mitochondrially Encoded Cytochrome B	Protein Coding	P00156	35	GCMTP014749	81.9149	https://www.genecards.org/cgi-bin/carddisp.pl?gene=MT-CYB
SCO2	Synthesis Of Cytochrome C Oxidase 2	Protein Coding	O43819	48	GC22M050523	81.8042	https://www.genecards.org/cgi-bin/carddisp.pl?gene=SCO2
HADHA	Hydroxyacyl-CoA Dehydrogenase Trifunctional Multienzyme Complex Subunit Alpha	Protein Coding	P40939	50	GC02M026190	80.9788	https://www.genecards.org/cgi-bin/carddisp.pl?gene=HADHA
MT-TL1	Mitochondrially Encoded TRNA-Leu (UUA/G) 1	RNA Gene		18	GCMTP003232	80.9434	https://www.genecards.org/cgi-bin/carddisp.pl?gene=MT-TL1
TWNK	Twinkle MtDNA Helicase	Protein Coding	Q96RR1	45	GC10P104827	79.2071	https://www.genecards.org/cgi-bin/carddisp.pl?gene=TWNK
TYMP	Thymidine Phosphorylase	Protein Coding	P19971	51	GC22M050525	79.1643	https://www.genecards.org/cgi-bin/carddisp.pl?gene=TYMP
MT-ND2	Mitochondrially Encoded NADH:Ubiquinone Oxidoreductase Core Subunit 2	Protein Coding	P03891	37	GCMTP004472	78.847	https://www.genecards.org/cgi-bin/carddisp.pl?gene=MT-ND2
SUCLA2	Succinate-CoA Ligase ADP-Forming Subunit Beta	Protein Coding	Q9P2R7	50	GC13M047745	78.184	https://www.genecards.org/cgi-bin/carddisp.pl?gene=SUCLA2
MT-CO3	Mitochondrially Encoded Cytochrome C Oxidase III	Protein Coding	P00414	33	GCMTP009209	77.8266	https://www.genecards.org/cgi-bin/carddisp.pl?gene=MT-CO3
BCS1L	BCS1 Homolog, Ubiquinol-Cytochrome C Reductase Complex Chaperone	Protein Coding	Q9Y276	48	GC02P218658	76.6369	https://www.genecards.org/cgi-bin/carddisp.pl?gene=BCS1L
MT-ND6	Mitochondrially Encoded NADH:Ubiquinone Oxidoreductase Core Subunit 6	Protein Coding	P03923	34	GCMTM014151	76.2142	https://www.genecards.org/cgi-bin/carddisp.pl?gene=MT-ND6
MT-CO2	Mitochondrially Encoded Cytochrome C Oxidase II	Protein Coding	P00403	37	GCMTP007587	75.478	https://www.genecards.org/cgi-bin/carddisp.pl?gene=MT-CO2
TFAM	Transcription Factor A, Mitochondrial	Protein Coding	Q00059	47	GC10P058385	74.9432	https://www.genecards.org/cgi-bin/carddisp.pl?gene=TFAM
TMEM70	Transmembrane Protein 70	Protein Coding	Q9BUB7	43	GC08P073972	73.8532	https://www.genecards.org/cgi-bin/carddisp.pl?gene=TMEM70
NDUFS1	NADH:Ubiquinone Oxidoreductase Core Subunit S1	Protein Coding	P28331	48	GC02M206114	73.7862	https://www.genecards.org/cgi-bin/carddisp.pl?gene=NDUFS1
NDUFV1	NADH:Ubiquinone Oxidoreductase Core Subunit V1	Protein Coding	P49821	49	GC11P082105	70.4985	https://www.genecards.org/cgi-bin/carddisp.pl?gene=NDUFV1
MT-ND3	Mitochondrially Encoded NADH:Ubiquinone Oxidoreductase Core Subunit 3	Protein Coding	P03897	35	GCMTP010061	70.0643	https://www.genecards.org/cgi-bin/carddisp.pl?gene=MT-ND3
DGUOK	Deoxyguanosine Kinase	Protein Coding	Q16854	47	GC02P073926	69.8181	https://www.genecards.org/cgi-bin/carddisp.pl?gene=DGUOK
NDUFS4	NADH:Ubiquinone Oxidoreductase Subunit S4	Protein Coding	O43181	46	GC05P053560	69.3784	https://www.genecards.org/cgi-bin/carddisp.pl?gene=NDUFS4
MTO1	Mitochondrial TRNA Translation Optimization 1	Protein Coding	Q9Y2Z2	46	GC06P073461	68.4707	https://www.genecards.org/cgi-bin/carddisp.pl?gene=MTO1
COX10	Cytochrome C Oxidase Assembly Factor Heme A:Farnesyltransferase COX10	Protein Coding	Q12887	47	GC17P014069	68.2344	https://www.genecards.org/cgi-bin/carddisp.pl?gene=COX10
DNM1L	Dynamin 1 Like	Protein Coding	O00429	52	GC12P032679	68.1822	https://www.genecards.org/cgi-bin/carddisp.pl?gene=DNM1L
TK2	Thymidine Kinase 2	Protein Coding	O00142	46	GC16M066508	67.9657	https://www.genecards.org/cgi-bin/carddisp.pl?gene=TK2
FBXL4	F-Box And Leucine Rich Repeat Protein 4	Protein Coding	Q9UKA2	43	GC06M098868	67.8333	https://www.genecards.org/cgi-bin/carddisp.pl?gene=FBXL4
NUBPL	NUBP Iron-Sulfur Cluster Assembly Factor, Mitochondrial	Protein Coding	Q8TB37	44	GC14P031489	65.4512	https://www.genecards.org/cgi-bin/carddisp.pl?gene=NUBPL
ACAD9	Acyl-CoA Dehydrogenase Family Member 9	Protein Coding	Q9H845	48	GC03P137419	65.3739	https://www.genecards.org/cgi-bin/carddisp.pl?gene=ACAD9
MT-TK	Mitochondrially Encoded TRNA-Lys (AAA/G)	RNA Gene		15	GCMTP008297	65.0482	https://www.genecards.org/cgi-bin/carddisp.pl?gene=MT-TK
MT-TS1	Mitochondrially Encoded TRNA-Ser (UCN) 1	RNA Gene		16	GCMTM007447	64.2933	https://www.genecards.org/cgi-bin/carddisp.pl?gene=MT-TS1
LRPPRC	Leucine Rich Pentatricopeptide Repeat Containing	Protein Coding	P42704	46	GC02M043886	64.1398	https://www.genecards.org/cgi-bin/carddisp.pl?gene=LRPPRC
OPA1	OPA1 Mitochondrial Dynamin Like GTPase	Protein Coding	O60313	48	GC03P193594	63.966	https://www.genecards.org/cgi-bin/carddisp.pl?gene=OPA1
CHCHD10	Coiled-Coil-Helix-Coiled-Coil-Helix Domain Containing 10	Protein Coding	Q8WYQ3	42	GC22M023765	63.3821	https://www.genecards.org/cgi-bin/carddisp.pl?gene=CHCHD10
HADHB	Hydroxyacyl-CoA Dehydrogenase Trifunctional Multienzyme Complex Subunit Beta	Protein Coding	P55084	50	GC02P026243	62.4749	https://www.genecards.org/cgi-bin/carddisp.pl?gene=HADHB
TTC19	Tetratricopeptide Repeat Domain 19	Protein Coding	Q6DKK2	42	GC17P015999	62.2199	https://www.genecards.org/cgi-bin/carddisp.pl?gene=TTC19
NDUFS2	NADH:Ubiquinone Oxidoreductase Core Subunit S2	Protein Coding	O75306	47	GC01P161197	61.1262	https://www.genecards.org/cgi-bin/carddisp.pl?gene=NDUFS2
POLG2	DNA Polymerase Gamma 2, Accessory Subunit	Protein Coding	Q9UHN1	44	GC17M064477	60.3995	https://www.genecards.org/cgi-bin/carddisp.pl?gene=POLG2
NDUFAF5	NADH:Ubiquinone Oxidoreductase Complex Assembly Factor 5	Protein Coding	Q5TEU4	40	GC20P013978	59.7182	https://www.genecards.org/cgi-bin/carddisp.pl?gene=NDUFAF5
FASTKD2	FAST Kinase Domains 2	Protein Coding	Q9NYY8	42	GC02P206766	58.5905	https://www.genecards.org/cgi-bin/carddisp.pl?gene=FASTKD2
MT-RNR1	Mitochondrially Encoded 12S RRNA	RNA Gene	A0A0C5B5G6	16	GCMTP000642	57.525	https://www.genecards.org/cgi-bin/carddisp.pl?gene=MT-RNR1
NDUFS7	NADH:Ubiquinone Oxidoreductase Core Subunit S7	Protein Coding	O75251	50	GC19P094787	56.7663	https://www.genecards.org/cgi-bin/carddisp.pl?gene=NDUFS7
FOXRED1	FAD Dependent Oxidoreductase Domain Containing 1	Protein Coding	Q96CU9	44	GC11P126269	56.1848	https://www.genecards.org/cgi-bin/carddisp.pl?gene=FOXRED1
NDUFA10	NADH:Ubiquinone Oxidoreductase Subunit A10	Protein Coding	O95299	46	GC02M239893	55.9217	https://www.genecards.org/cgi-bin/carddisp.pl?gene=NDUFA10
MT-ATP8	Mitochondrially Encoded ATP Synthase Membrane Subunit 8	Protein Coding	P03928	33	GCMTP008368	55.8506	https://www.genecards.org/cgi-bin/carddisp.pl?gene=MT-ATP8
SCO1	Synthesis Of Cytochrome C Oxidase 1	Protein Coding	O75880	49	GC17M010672	55.6223	https://www.genecards.org/cgi-bin/carddisp.pl?gene=SCO1
IBA57	Iron-Sulfur Cluster Assembly Factor IBA57	Protein Coding	Q5T440	40	GC01P228165	55.3283	https://www.genecards.org/cgi-bin/carddisp.pl?gene=IBA57
ATP5F1A	ATP Synthase F1 Subunit Alpha	Protein Coding	P25705	50	GC18M046081	54.9354	https://www.genecards.org/cgi-bin/carddisp.pl?gene=ATP5F1A
TIMMDC1	Translocase Of Inner Mitochondrial Membrane Domain Containing 1	Protein Coding	Q9NPL8	42	GC03P119498	54.9066	https://www.genecards.org/cgi-bin/carddisp.pl?gene=TIMMDC1
SUCLG1	Succinate-CoA Ligase GDP/ADP-Forming Subunit Alpha	Protein Coding	P53597	49	GC02M084423	54.705	https://www.genecards.org/cgi-bin/carddisp.pl?gene=SUCLG1
NDUFAF2	NADH:Ubiquinone Oxidoreductase Complex Assembly Factor 2	Protein Coding	Q8N183	45	GC05P060945	53.6424	https://www.genecards.org/cgi-bin/carddisp.pl?gene=NDUFAF2
ABCA3	ATP Binding Cassette Subfamily A Member 3	Protein Coding	Q99758	51	GC16M002275	53.5952	https://www.genecards.org/cgi-bin/carddisp.pl?gene=ABCA3
NDUFS8	NADH:Ubiquinone Oxidoreductase Core Subunit S8	Protein Coding	O00217	48	GC11P068030	53.4121	https://www.genecards.org/cgi-bin/carddisp.pl?gene=NDUFS8
COX15	Cytochrome C Oxidase Assembly Homolog COX15	Protein Coding	Q7KZN9	46	GC10M099696	53.2166	https://www.genecards.org/cgi-bin/carddisp.pl?gene=COX15
MT-TW	Mitochondrially Encoded TRNA-Trp (UGA/G)	RNA Gene		15	GCMTP005514	52.9762	https://www.genecards.org/cgi-bin/carddisp.pl?gene=MT-TW
SDHB	Succinate Dehydrogenase Complex Iron Sulfur Subunit B	Protein Coding	P21912	52	GC01M018919	52.8401	https://www.genecards.org/cgi-bin/carddisp.pl?gene=SDHB
NFU1	NFU1 Iron-Sulfur Cluster Scaffold	Protein Coding	Q9UMS0	45	GC02M069395	52.7242	https://www.genecards.org/cgi-bin/carddisp.pl?gene=NFU1
SLC19A3	Solute Carrier Family 19 Member 3	Protein Coding	Q9BZV2	50	GC02M227685	52.1856	https://www.genecards.org/cgi-bin/carddisp.pl?gene=SLC19A3
COX5A	Cytochrome C Oxidase Subunit 5A	Protein Coding	P20674	47	GC15M074919	51.9706	https://www.genecards.org/cgi-bin/carddisp.pl?gene=COX5A
MT-TE	Mitochondrially Encoded TRNA-Glu (GAA/G)	RNA Gene		13	GCMTM014676	51.9451	https://www.genecards.org/cgi-bin/carddisp.pl?gene=MT-TE
TRMU	TRNA Mitochondrial 2-Thiouridylase	Protein Coding	O75648	42	GC22P046330	51.6757	https://www.genecards.org/cgi-bin/carddisp.pl?gene=TRMU
SDHD	Succinate Dehydrogenase Complex Subunit D	Protein Coding	O14521	47	GC11P112316	51.5499	https://www.genecards.org/cgi-bin/carddisp.pl?gene=SDHD
NDUFAF1	NADH:Ubiquinone Oxidoreductase Complex Assembly Factor 1	Protein Coding	Q9Y375	45	GC15M041387	51.4141	https://www.genecards.org/cgi-bin/carddisp.pl?gene=NDUFAF1
MT-TV	Mitochondrially Encoded TRNA-Val (GUN)	RNA Gene		16	GCMTP001605	51.0778	https://www.genecards.org/cgi-bin/carddisp.pl?gene=MT-TV
NDUFS3	NADH:Ubiquinone Oxidoreductase Core Subunit S3	Protein Coding	O75489	50	GC11P047575	51.0377	https://www.genecards.org/cgi-bin/carddisp.pl?gene=NDUFS3
BOLA3	BolA Family Member 3	Protein Coding	Q53S33	42	GC02M074136	50.8469	https://www.genecards.org/cgi-bin/carddisp.pl?gene=BOLA3
AIFM1	Apoptosis Inducing Factor Mitochondria Associated 1	Protein Coding	O95831	53	GC0XM130129	49.4562	https://www.genecards.org/cgi-bin/carddisp.pl?gene=AIFM1
COX4I1	Cytochrome C Oxidase Subunit 4I1	Protein Coding	P13073	50	GC16P085798	49.4506	https://www.genecards.org/cgi-bin/carddisp.pl?gene=COX4I1
MT-TL2	Mitochondrially Encoded TRNA-Leu (CUN) 2	RNA Gene		15	GCMTP012268	49.3301	https://www.genecards.org/cgi-bin/carddisp.pl?gene=MT-TL2
NDUFAF4	NADH:Ubiquinone Oxidoreductase Complex Assembly Factor 4	Protein Coding	Q9P032	46	GC06M096889	49.3087	https://www.genecards.org/cgi-bin/carddisp.pl?gene=NDUFAF4
ATPAF2	ATP Synthase Mitochondrial F1 Complex Assembly Factor 2	Protein Coding	Q8N5M1	42	GC17M017977	48.4892	https://www.genecards.org/cgi-bin/carddisp.pl?gene=ATPAF2
MGME1	Mitochondrial Genome Maintenance Exonuclease 1	Protein Coding	Q9BQP7	41	GC20P017968	48.3734	https://www.genecards.org/cgi-bin/carddisp.pl?gene=MGME1
ISCA2	Iron-Sulfur Cluster Assembly 2	Protein Coding	Q86U28	44	GC14P074493	48.3681	https://www.genecards.org/cgi-bin/carddisp.pl?gene=ISCA2
NDUFAF6	NADH:Ubiquinone Oxidoreductase Complex Assembly Factor 6	Protein Coding	Q330K2	39	GC08P094895	48.2315	https://www.genecards.org/cgi-bin/carddisp.pl?gene=NDUFAF6
MT-TI	Mitochondrially Encoded TRNA-Ile (AUU/C)	RNA Gene		15	GCMTP004265	48.1851	https://www.genecards.org/cgi-bin/carddisp.pl?gene=MT-TI
LARS2	Leucyl-TRNA Synthetase 2, Mitochondrial	Protein Coding	Q15031	48	GC03P054778	48.0936	https://www.genecards.org/cgi-bin/carddisp.pl?gene=LARS2
UQCRC2	Ubiquinol-Cytochrome C Reductase Core Protein 2	Protein Coding	P22695	49	GC16P060413	48.076	https://www.genecards.org/cgi-bin/carddisp.pl?gene=UQCRC2
MT-TF	Mitochondrially Encoded TRNA-Phe (UUU/C)	RNA Gene		16	GCMTP000580	48.0623	https://www.genecards.org/cgi-bin/carddisp.pl?gene=MT-TF
TMEM126B	Transmembrane Protein 126B	Protein Coding	Q8IUX1	41	GC11P085628	47.5723	https://www.genecards.org/cgi-bin/carddisp.pl?gene=TMEM126B
MT-TT	Mitochondrially Encoded TRNA-Thr (ACN)	RNA Gene		16	GCMTP015890	47.5123	https://www.genecards.org/cgi-bin/carddisp.pl?gene=MT-TT
TACO1	Translational Activator Of Cytochrome C Oxidase I	Protein Coding	Q9BSH4	44	GC17P063600	46.9233	https://www.genecards.org/cgi-bin/carddisp.pl?gene=TACO1
UQCRQ	Ubiquinol-Cytochrome C Reductase Complex III Subunit VII	Protein Coding	O14949	45	GC05P132866	46.9051	https://www.genecards.org/cgi-bin/carddisp.pl?gene=UQCRQ
MTFMT	Mitochondrial Methionyl-TRNA Formyltransferase	Protein Coding	Q96DP5	43	GC15M065001	46.671	https://www.genecards.org/cgi-bin/carddisp.pl?gene=MTFMT
NDUFV2	NADH:Ubiquinone Oxidoreductase Core Subunit V2	Protein Coding	P19404	47	GC18P009092	46.5517	https://www.genecards.org/cgi-bin/carddisp.pl?gene=NDUFV2
COX6B1	Cytochrome C Oxidase Subunit 6B1	Protein Coding	P14854	47	GC19P095857	46.5247	https://www.genecards.org/cgi-bin/carddisp.pl?gene=COX6B1
MT-TH	Mitochondrially Encoded TRNA-His (CAU/C)	RNA Gene		15	GCMTP012140	46.3559	https://www.genecards.org/cgi-bin/carddisp.pl?gene=MT-TH
ISCA1	Iron-Sulfur Cluster Assembly 1	Protein Coding	Q9BUE6	43	GC09M086264	46.3264	https://www.genecards.org/cgi-bin/carddisp.pl?gene=ISCA1
MT-TS2	Mitochondrially Encoded TRNA-Ser (AGU/C) 2	RNA Gene		14	GCMTP012215	46.1854	https://www.genecards.org/cgi-bin/carddisp.pl?gene=MT-TS2
GFM2	GTP Dependent Ribosome Recycling Factor Mitochondrial 2	Protein Coding	Q969S9	44	GC05M074721	45.4654	https://www.genecards.org/cgi-bin/carddisp.pl?gene=GFM2
MT-ND4L	Mitochondrially Encoded NADH:Ubiquinone Oxidoreductase Core Subunit 4L	Protein Coding	P03901	30	GCMTP010472	45.2991	https://www.genecards.org/cgi-bin/carddisp.pl?gene=MT-ND4L
CYCS	Cytochrome C, Somatic	Protein Coding	P99999	52	GC07M025118	45.1796	https://www.genecards.org/cgi-bin/carddisp.pl?gene=CYCS
PINK1	PTEN Induced Kinase 1	Protein Coding	Q9BXM7	50	GC01P020634	45.1727	https://www.genecards.org/cgi-bin/carddisp.pl?gene=PINK1
PMPCB	Peptidase, Mitochondrial Processing Subunit Beta	Protein Coding	O75439	47	GC07P103297	45.0915	https://www.genecards.org/cgi-bin/carddisp.pl?gene=PMPCB
GAREM2	GRB2 Associated Regulator Of MAPK1 Subtype 2	Protein Coding	Q75VX8	35	GC02P026340	44.905	https://www.genecards.org/cgi-bin/carddisp.pl?gene=GAREM2
TSFM	Ts Translation Elongation Factor, Mitochondrial	Protein Coding	P43897	46	GC12P057782	44.7355	https://www.genecards.org/cgi-bin/carddisp.pl?gene=TSFM
ATP5F1E	ATP Synthase F1 Subunit Epsilon	Protein Coding	P56381	45	GC20M059026	44.6923	https://www.genecards.org/cgi-bin/carddisp.pl?gene=ATP5F1E
YARS2	Tyrosyl-TRNA Synthetase 2	Protein Coding	Q9Y2Z4	48	GC12M032859	44.6514	https://www.genecards.org/cgi-bin/carddisp.pl?gene=YARS2
MFN2	Mitofusin 2	Protein Coding	O95140	52	GC01P011980	44.4751	https://www.genecards.org/cgi-bin/carddisp.pl?gene=MFN2
NDUFAF3	NADH:Ubiquinone Oxidoreductase Complex Assembly Factor 3	Protein Coding	Q9BU61	43	GC03P049020	44.1613	https://www.genecards.org/cgi-bin/carddisp.pl?gene=NDUFAF3
FDX2	Ferredoxin 2	Protein Coding	Q6P4F2	36	GC19M017185	43.9201	https://www.genecards.org/cgi-bin/carddisp.pl?gene=FDX2
GFM1	G Elongation Factor Mitochondrial 1	Protein Coding	Q96RP9	47	GC03P158644	43.6495	https://www.genecards.org/cgi-bin/carddisp.pl?gene=GFM1
UQCC2	Ubiquinol-Cytochrome C Reductase Complex Assembly Factor 2	Protein Coding	Q9BRT2	41	GC06M033694	43.5947	https://www.genecards.org/cgi-bin/carddisp.pl?gene=UQCC2
TRDN	Triadin	Protein Coding	Q13061	45	GC06M123198	43.4816	https://www.genecards.org/cgi-bin/carddisp.pl?gene=TRDN
NARS2	Asparaginyl-TRNA Synthetase 2, Mitochondrial	Protein Coding	Q96I59	47	GC11M078435	43.1784	https://www.genecards.org/cgi-bin/carddisp.pl?gene=NARS2
MT-TN	Mitochondrially Encoded TRNA-Asn (AAU/C)	RNA Gene		15	GCMTM005659	43.1183	https://www.genecards.org/cgi-bin/carddisp.pl?gene=MT-TN
TFB1M	Transcription Factor B1, Mitochondrial	Protein Coding	Q8WVM0	45	GC06M155247	43.1168	https://www.genecards.org/cgi-bin/carddisp.pl?gene=TFB1M
COA3	Cytochrome C Oxidase Assembly Factor 3	Protein Coding	Q9Y2R0	38	GC17M042795	43.0684	https://www.genecards.org/cgi-bin/carddisp.pl?gene=COA3
NDUFS6	NADH:Ubiquinone Oxidoreductase Subunit S6	Protein Coding	O75380	47	GC05P001801	42.9208	https://www.genecards.org/cgi-bin/carddisp.pl?gene=NDUFS6
PET100	PET100 Cytochrome C Oxidase Chaperone	Protein Coding	P0DJ07	33	GC19P095056	42.773	https://www.genecards.org/cgi-bin/carddisp.pl?gene=PET100
COA8	Cytochrome C Oxidase Assembly Factor 8	Protein Coding	Q96IL0	35	GC14P113875	42.2841	https://www.genecards.org/cgi-bin/carddisp.pl?gene=COA8
LYRM7	LYR Motif Containing 7	Protein Coding	Q5U5X0	41	GC05P131170	42.0718	https://www.genecards.org/cgi-bin/carddisp.pl?gene=LYRM7
WARS2	Tryptophanyl TRNA Synthetase 2, Mitochondrial	Protein Coding	Q9UGM6	48	GC01M119031	42.0318	https://www.genecards.org/cgi-bin/carddisp.pl?gene=WARS2
HSD17B10	Hydroxysteroid 17-Beta Dehydrogenase 10	Protein Coding	Q99714	50	GC0XM053431	41.8044	https://www.genecards.org/cgi-bin/carddisp.pl?gene=HSD17B10
COX20	Cytochrome C Oxidase Assembly Factor COX20	Protein Coding	Q5RI15	44	GC01P244839	41.4843	https://www.genecards.org/cgi-bin/carddisp.pl?gene=COX20
SDHAF1	Succinate Dehydrogenase Complex Assembly Factor 1	Protein Coding	A6NFY7	39	GC19P035995	41.4565	https://www.genecards.org/cgi-bin/carddisp.pl?gene=SDHAF1
SPG7	SPG7 Matrix AAA Peptidase Subunit, Paraplegin	Protein Coding	Q9UQ90	47	GC16P092478	41.4298	https://www.genecards.org/cgi-bin/carddisp.pl?gene=SPG7
MSTO1	Misato Mitochondrial Distribution And Morphology Regulator 1	Protein Coding	Q9BUK6	43	GC01P158859	41.2739	https://www.genecards.org/cgi-bin/carddisp.pl?gene=MSTO1
CYC1	Cytochrome C1	Protein Coding	P08574	48	GC08P144095	41.2424	https://www.genecards.org/cgi-bin/carddisp.pl?gene=CYC1
ATP5F1D	ATP Synthase F1 Subunit Delta	Protein Coding	P30049	44	GC19P094770	41.1813	https://www.genecards.org/cgi-bin/carddisp.pl?gene=ATP5F1D
NDUFB10	NADH:Ubiquinone Oxidoreductase Subunit B10	Protein Coding	O96000	47	GC16P059805	40.9955	https://www.genecards.org/cgi-bin/carddisp.pl?gene=NDUFB10
FARS2	Phenylalanyl-TRNA Synthetase 2, Mitochondrial	Protein Coding	O95363	47	GC06P005746	40.987	https://www.genecards.org/cgi-bin/carddisp.pl?gene=FARS2
LETM1	Leucine Zipper And EF-Hand Containing Transmembrane Protein 1	Protein Coding	O95202	48	GC04M001811	40.9661	https://www.genecards.org/cgi-bin/carddisp.pl?gene=LETM1
MECR	Mitochondrial Trans-2-Enoyl-CoA Reductase	Protein Coding	Q9BV79	47	GC01M029167	40.7307	https://www.genecards.org/cgi-bin/carddisp.pl?gene=MECR
MFF	Mitochondrial Fission Factor	Protein Coding	Q9GZY8	44	GC02P227325	40.6807	https://www.genecards.org/cgi-bin/carddisp.pl?gene=MFF
NDUFB11	NADH:Ubiquinone Oxidoreductase Subunit B11	Protein Coding	Q9NX14	44	GC0XM047142	40.6782	https://www.genecards.org/cgi-bin/carddisp.pl?gene=NDUFB11
MT-TM	Mitochondrially Encoded TRNA-Met (AUA/G)	RNA Gene		14	GCMTP004404	40.6702	https://www.genecards.org/cgi-bin/carddisp.pl?gene=MT-TM
UQCRFS1	Ubiquinol-Cytochrome C Reductase, Rieske Iron-Sulfur Polypeptide 1	Protein Coding	P47985	50	GC19M029205	40.2712	https://www.genecards.org/cgi-bin/carddisp.pl?gene=UQCRFS1
ECHS1	Enoyl-CoA Hydratase, Short Chain 1	Protein Coding	P30084	48	GC10M133362	40.173	https://www.genecards.org/cgi-bin/carddisp.pl?gene=ECHS1
MT-TP	Mitochondrially Encoded TRNA-Pro (CCN)	RNA Gene		11	GCMTM015957	40.1209	https://www.genecards.org/cgi-bin/carddisp.pl?gene=MT-TP
UQCRB	Ubiquinol-Cytochrome C Reductase Binding Protein	Protein Coding	P14927	47	GC08M096225	40.0932	https://www.genecards.org/cgi-bin/carddisp.pl?gene=UQCRB
AARS2	Alanyl-TRNA Synthetase 2, Mitochondrial	Protein Coding	Q5JTZ9	47	GC06M087555	40.0333	https://www.genecards.org/cgi-bin/carddisp.pl?gene=AARS2
SLC25A19	Solute Carrier Family 25 Member 19	Protein Coding	Q9HC21	47	GC17M075290	39.9746	https://www.genecards.org/cgi-bin/carddisp.pl?gene=SLC25A19
POLRMT	RNA Polymerase Mitochondrial	Protein Coding	O00411	46	GC19M000617	39.8557	https://www.genecards.org/cgi-bin/carddisp.pl?gene=POLRMT
PRKN	Parkin RBR E3 Ubiquitin Protein Ligase	Protein Coding	O60260	52	GC06M161348	39.1349	https://www.genecards.org/cgi-bin/carddisp.pl?gene=PRKN
NDUFA1	NADH:Ubiquinone Oxidoreductase Subunit A1	Protein Coding	O15239	46	GC0XP119871	38.9797	https://www.genecards.org/cgi-bin/carddisp.pl?gene=NDUFA1
NDUFA4	NDUFA4 Mitochondrial Complex Associated	Protein Coding	O00483	45	GC07M010938	38.7406	https://www.genecards.org/cgi-bin/carddisp.pl?gene=NDUFA4
NDUFB3	NADH:Ubiquinone Oxidoreductase Subunit B3	Protein Coding	O43676	45	GC02P201071	38.6382	https://www.genecards.org/cgi-bin/carddisp.pl?gene=NDUFB3
VPS33B	VPS33B Late Endosome And Lysosome Associated	Protein Coding	Q9H267	46	GC15M090998	38.5683	https://www.genecards.org/cgi-bin/carddisp.pl?gene=VPS33B
MT-TA	Mitochondrially Encoded TRNA-Ala (GCN)	RNA Gene		11	GCMTM005589	38.3969	https://www.genecards.org/cgi-bin/carddisp.pl?gene=MT-TA
MT-TR	Mitochondrially Encoded TRNA-Arg (CGN)	RNA Gene		14	GCMTP010407	38.3211	https://www.genecards.org/cgi-bin/carddisp.pl?gene=MT-TR
NDUFA6	NADH:Ubiquinone Oxidoreductase Subunit A6	Protein Coding	P56556	47	GC22M042085	38.2788	https://www.genecards.org/cgi-bin/carddisp.pl?gene=NDUFA6
SOD2-OT1	SOD2 Overlapping Transcript 1	RNA Gene		13	GC06M159772	38.269	https://www.genecards.org/cgi-bin/carddisp.pl?gene=SOD2-OT1
NDUFA11	NADH:Ubiquinone Oxidoreductase Subunit A11	Protein Coding	Q86Y39	41	GC19M005891	38.0712	https://www.genecards.org/cgi-bin/carddisp.pl?gene=NDUFA11
MRPL39	Mitochondrial Ribosomal Protein L39	Protein Coding	Q9NYK5	41	GC21M025585	37.9959	https://www.genecards.org/cgi-bin/carddisp.pl?gene=MRPL39
COX8A	Cytochrome C Oxidase Subunit 8A	Protein Coding	P10176	45	GC11P081801	37.761	https://www.genecards.org/cgi-bin/carddisp.pl?gene=COX8A
NDUFA13	NADH:Ubiquinone Oxidoreductase Subunit A13	Protein Coding	Q9P0J0	47	GC19P019515	37.6462	https://www.genecards.org/cgi-bin/carddisp.pl?gene=NDUFA13
LOC126861242	CDK7 Strongly-Dependent Group 2 Enhancer GRCh37_chr11:67379204-67380403	Functional Element		3	GC11P082798	37.5746	https://www.genecards.org/cgi-bin/carddisp.pl?gene=LOC126861242
TRMT10C	TRNA Methyltransferase 10C, Mitochondrial RNase P Subunit	Protein Coding	Q7L0Y3	41	GC03P101561	37.4683	https://www.genecards.org/cgi-bin/carddisp.pl?gene=TRMT10C
NDUFB8	NADH:Ubiquinone Oxidoreductase Subunit B8	Protein Coding	O95169	46	GC10M100523	37.2103	https://www.genecards.org/cgi-bin/carddisp.pl?gene=NDUFB8
MT-TQ	Mitochondrially Encoded TRNA-Gln (CAA/G)	RNA Gene		14	GCMTM004331	36.9905	https://www.genecards.org/cgi-bin/carddisp.pl?gene=MT-TQ
NCAPH2	Non-SMC Condensin II Complex Subunit H2	Protein Coding	Q6IBW4	42	GC22P050508	36.9486	https://www.genecards.org/cgi-bin/carddisp.pl?gene=NCAPH2
LONP1	Lon Peptidase 1, Mitochondrial	Protein Coding	P36776	49	GC19M005691	36.7203	https://www.genecards.org/cgi-bin/carddisp.pl?gene=LONP1
IARS2	Isoleucyl-TRNA Synthetase 2, Mitochondrial	Protein Coding	Q9NSE4	45	GC01P220094	36.6879	https://www.genecards.org/cgi-bin/carddisp.pl?gene=IARS2
FXN	Frataxin	Protein Coding	Q16595	50	GC09P069035	36.6775	https://www.genecards.org/cgi-bin/carddisp.pl?gene=FXN
MRPS34	Mitochondrial Ribosomal Protein S34	Protein Coding	P82930	40	GC16M001771	36.62	https://www.genecards.org/cgi-bin/carddisp.pl?gene=MRPS34
MRPL12	Mitochondrial Ribosomal Protein L12	Protein Coding	P52815	43	GC17P094716	36.588	https://www.genecards.org/cgi-bin/carddisp.pl?gene=MRPL12
TPK1	Thiamin Pyrophosphokinase 1	Protein Coding	Q9H3S4	48	GC07M144451	36.3912	https://www.genecards.org/cgi-bin/carddisp.pl?gene=TPK1
NDUFA9	NADH:Ubiquinone Oxidoreductase Subunit A9	Protein Coding	Q16795	46	GC12P004649	36.0462	https://www.genecards.org/cgi-bin/carddisp.pl?gene=NDUFA9
DARS2	Aspartyl-TRNA Synthetase 2, Mitochondrial	Protein Coding	Q6PI48	46	GC01P173824	36.0152	https://www.genecards.org/cgi-bin/carddisp.pl?gene=DARS2
MRPS22	Mitochondrial Ribosomal Protein S22	Protein Coding	P82650	46	GC03P139005	35.9725	https://www.genecards.org/cgi-bin/carddisp.pl?gene=MRPS22
PUS1	Pseudouridine Synthase 1	Protein Coding	Q9Y606	46	GC12P131929	35.7772	https://www.genecards.org/cgi-bin/carddisp.pl?gene=PUS1
IMMT	Inner Membrane Mitochondrial Protein	Protein Coding	Q16891	44	GC02M086144	35.7379	https://www.genecards.org/cgi-bin/carddisp.pl?gene=IMMT
SFTPB	Surfactant Protein B	Protein Coding	P07988	47	GC02M085657	35.5433	https://www.genecards.org/cgi-bin/carddisp.pl?gene=SFTPB
LEP	Leptin	Protein Coding	P41159	50	GC07P128241	35.4425	https://www.genecards.org/cgi-bin/carddisp.pl?gene=LEP
MT-TD	Mitochondrially Encoded TRNA-Asp (GAU/C)	RNA Gene		14	GCMTP007520	35.1614	https://www.genecards.org/cgi-bin/carddisp.pl?gene=MT-TD
GTPBP3	GTP Binding Protein 3, Mitochondrial	Protein Coding	Q969Y2	45	GC19P095533	34.9535	https://www.genecards.org/cgi-bin/carddisp.pl?gene=GTPBP3
NDUFAF8	NADH:Ubiquinone Oxidoreductase Complex Assembly Factor 8	Protein Coding	A1L188	34	GC17P094691	34.9457	https://www.genecards.org/cgi-bin/carddisp.pl?gene=NDUFAF8
DNA2	DNA Replication Helicase/Nuclease 2	Protein Coding	P51530	44	GC10M068414	34.877	https://www.genecards.org/cgi-bin/carddisp.pl?gene=DNA2
COX6A2	Cytochrome C Oxidase Subunit 6A2	Protein Coding	Q02221	41	GC16M042542	34.8592	https://www.genecards.org/cgi-bin/carddisp.pl?gene=COX6A2
SFTPC	Surfactant Protein C	Protein Coding	P11686	45	GC08P022156	34.7268	https://www.genecards.org/cgi-bin/carddisp.pl?gene=SFTPC
NDUFC2	NADH:Ubiquinone Oxidoreductase Subunit C2	Protein Coding	O95298	44	GC11M078068	34.6033	https://www.genecards.org/cgi-bin/carddisp.pl?gene=NDUFC2
SLC25A10	Solute Carrier Family 25 Member 10	Protein Coding	Q9UBX3	46	GC17P081712	34.5981	https://www.genecards.org/cgi-bin/carddisp.pl?gene=SLC25A10
UQCC3	Ubiquinol-Cytochrome C Reductase Complex Assembly Factor 3	Protein Coding	Q6UW78	36	GC11P062670	34.36	https://www.genecards.org/cgi-bin/carddisp.pl?gene=UQCC3
TFB2M	Transcription Factor B2, Mitochondrial	Protein Coding	Q9H5Q4	42	GC01M246540	34.2383	https://www.genecards.org/cgi-bin/carddisp.pl?gene=TFB2M
MRPL44	Mitochondrial Ribosomal Protein L44	Protein Coding	Q9H9J2	45	GC02P223957	34.2027	https://www.genecards.org/cgi-bin/carddisp.pl?gene=MRPL44
NDUFA2	NADH:Ubiquinone Oxidoreductase Subunit A2	Protein Coding	O43678	45	GC05M140764	34.0321	https://www.genecards.org/cgi-bin/carddisp.pl?gene=NDUFA2
NDUFB9	NADH:Ubiquinone Oxidoreductase Subunit B9	Protein Coding	Q9Y6M9	47	GC08P124539	33.9471	https://www.genecards.org/cgi-bin/carddisp.pl?gene=NDUFB9
RARS2	Arginyl-TRNA Synthetase 2, Mitochondrial	Protein Coding	Q5T160	46	GC06M088818	33.9064	https://www.genecards.org/cgi-bin/carddisp.pl?gene=RARS2
EARS2	Glutamyl-TRNA Synthetase 2, Mitochondrial	Protein Coding	Q5JPH6	45	GC16M024798	33.7842	https://www.genecards.org/cgi-bin/carddisp.pl?gene=EARS2
CASQ2	Calsequestrin 2	Protein Coding	O14958	48	GC01M115700	33.7639	https://www.genecards.org/cgi-bin/carddisp.pl?gene=CASQ2
SLC25A3	Solute Carrier Family 25 Member 3	Protein Coding	Q00325	48	GC12P098593	33.6163	https://www.genecards.org/cgi-bin/carddisp.pl?gene=SLC25A3
NDUFA12	NADH:Ubiquinone Oxidoreductase Subunit A12	Protein Coding	Q9UI09	47	GC12M094898	33.4875	https://www.genecards.org/cgi-bin/carddisp.pl?gene=NDUFA12
MT-TG	Mitochondrially Encoded TRNA-Gly (GGN)	RNA Gene		13	GCMTP009993	33.2066	https://www.genecards.org/cgi-bin/carddisp.pl?gene=MT-TG
TIMM50	Translocase Of Inner Mitochondrial Membrane 50	Protein Coding	Q3ZCQ8	43	GC19P039480	33.1838	https://www.genecards.org/cgi-bin/carddisp.pl?gene=TIMM50
SSBP1	Single Stranded DNA Binding Protein 1	Protein Coding	Q04837	45	GC07P155560	33.0772	https://www.genecards.org/cgi-bin/carddisp.pl?gene=SSBP1
COA6	Cytochrome C Oxidase Assembly Factor 6	Protein Coding	Q5JTJ3	43	GC01P234374	33.0135	https://www.genecards.org/cgi-bin/carddisp.pl?gene=COA6
OXA1L	OXA1L Mitochondrial Inner Membrane Protein	Protein Coding	Q15070	41	GC14P022766	32.6116	https://www.genecards.org/cgi-bin/carddisp.pl?gene=OXA1L
UCP3	Uncoupling Protein 3	Protein Coding	P55916	46	GC11M074000	32.5846	https://www.genecards.org/cgi-bin/carddisp.pl?gene=UCP3
PET117	PET117 Cytochrome C Oxidase Chaperone	Protein Coding	Q6UWS5	35	GC20P018137	32.5754	https://www.genecards.org/cgi-bin/carddisp.pl?gene=PET117
MIEF2	Mitochondrial Elongation Factor 2	Protein Coding	Q96C03	39	GC17P092872	32.5333	https://www.genecards.org/cgi-bin/carddisp.pl?gene=MIEF2
MTRFR	Mitochondrial Translation Release Factor In Rescue	Protein Coding	Q9H3J6	38	GC12P130025	32.4351	https://www.genecards.org/cgi-bin/carddisp.pl?gene=MTRFR
COX14	Cytochrome C Oxidase Assembly Factor COX14	Protein Coding	Q96I36	41	GC12P051088	31.9655	https://www.genecards.org/cgi-bin/carddisp.pl?gene=COX14
VARS2	Valyl-TRNA Synthetase 2, Mitochondrial	Protein Coding	Q5ST30	45	GC06P118878	31.9556	https://www.genecards.org/cgi-bin/carddisp.pl?gene=VARS2
CSF2RA	Colony Stimulating Factor 2 Receptor Subunit Alpha	Protein Coding	P15509	49	GC0XP002228	31.8399	https://www.genecards.org/cgi-bin/carddisp.pl?gene=CSF2RA
COQ8A	Coenzyme Q8A	Protein Coding	Q8NI60	47	GC01P226939	31.7593	https://www.genecards.org/cgi-bin/carddisp.pl?gene=COQ8A
VDAC1	Voltage Dependent Anion Channel 1	Protein Coding	P21796	49	GC05M133975	31.6586	https://www.genecards.org/cgi-bin/carddisp.pl?gene=VDAC1
TIMM8A	Translocase Of Inner Mitochondrial Membrane 8A	Protein Coding	O60220	46	GC0XM101345	31.5184	https://www.genecards.org/cgi-bin/carddisp.pl?gene=TIMM8A
MICOS13	Mitochondrial Contact Site And Cristae Organizing System Subunit 13	Protein Coding	Q5XKP0	40	GC19M016749	31.369	https://www.genecards.org/cgi-bin/carddisp.pl?gene=MICOS13
TP53	Tumor Protein P53	Protein Coding	P04637	57	GC17M007661	31.2792	https://www.genecards.org/cgi-bin/carddisp.pl?gene=TP53
MRPS16	Mitochondrial Ribosomal Protein S16	Protein Coding	Q9Y3D3	46	GC10M073248	31.272	https://www.genecards.org/cgi-bin/carddisp.pl?gene=MRPS16
ATP5PO	ATP Synthase Peripheral Stalk Subunit OSCP	Protein Coding	P48047	47	GC21M033904	31.243	https://www.genecards.org/cgi-bin/carddisp.pl?gene=ATP5PO
TUFM	Tu Translation Elongation Factor, Mitochondrial	Protein Coding	P49411	48	GC16M042289	31.2329	https://www.genecards.org/cgi-bin/carddisp.pl?gene=TUFM
MRM2	Mitochondrial RRNA Methyltransferase 2	Protein Coding	Q9UI43	42	GC07M002234	30.9808	https://www.genecards.org/cgi-bin/carddisp.pl?gene=MRM2
PNPT1	Polyribonucleotide Nucleotidyltransferase 1	Protein Coding	Q8TCS8	47	GC02M055634	30.9051	https://www.genecards.org/cgi-bin/carddisp.pl?gene=PNPT1
NDUFA8	NADH:Ubiquinone Oxidoreductase Subunit A8	Protein Coding	P51970	46	GC09M122132	30.2282	https://www.genecards.org/cgi-bin/carddisp.pl?gene=NDUFA8
LIG3	DNA Ligase 3	Protein Coding	P49916	49	GC17P034980	30.2166	https://www.genecards.org/cgi-bin/carddisp.pl?gene=LIG3
NDUFB7	NADH:Ubiquinone Oxidoreductase Subunit B7	Protein Coding	P17568	44	GC19M014566	30.2114	https://www.genecards.org/cgi-bin/carddisp.pl?gene=NDUFB7
TIMM22	Translocase Of Inner Mitochondrial Membrane 22	Protein Coding	Q9Y584	41	GC17P000997	30.1929	https://www.genecards.org/cgi-bin/carddisp.pl?gene=TIMM22
PPARGC1A	PPARG Coactivator 1 Alpha	Protein Coding	Q9UBK2	51	GC04M023755	30.1602	https://www.genecards.org/cgi-bin/carddisp.pl?gene=PPARGC1A
TOMM20	Translocase Of Outer Mitochondrial Membrane 20	Protein Coding	Q15388	43	GC01M235109	30.0954	https://www.genecards.org/cgi-bin/carddisp.pl?gene=TOMM20
GFER	Growth Factor, Augmenter Of Liver Regeneration	Protein Coding	P55789	49	GC16P001984	29.8722	https://www.genecards.org/cgi-bin/carddisp.pl?gene=GFER
RNASEH1	Ribonuclease H1	Protein Coding	O60930	46	GC02M003539	29.7895	https://www.genecards.org/cgi-bin/carddisp.pl?gene=RNASEH1
PCK2	Phosphoenolpyruvate Carboxykinase 2, Mitochondrial	Protein Coding	Q16822	50	GC14P024094	29.4172	https://www.genecards.org/cgi-bin/carddisp.pl?gene=PCK2
COA5	Cytochrome C Oxidase Assembly Factor 5	Protein Coding	Q86WW8	38	GC02M098599	29.2834	https://www.genecards.org/cgi-bin/carddisp.pl?gene=COA5
MRPS25	Mitochondrial Ribosomal Protein S25	Protein Coding	P82663	43	GC03M024975	29.2188	https://www.genecards.org/cgi-bin/carddisp.pl?gene=MRPS25
SLC25A42	Solute Carrier Family 25 Member 42	Protein Coding	Q86VD7	41	GC19P019063	29.2085	https://www.genecards.org/cgi-bin/carddisp.pl?gene=SLC25A42
AGK	Acylglycerol Kinase	Protein Coding	Q53H12	44	GC07P141551	29.0626	https://www.genecards.org/cgi-bin/carddisp.pl?gene=AGK
STXBP2	Syntaxin Binding Protein 2	Protein Coding	Q15833	48	GC19P095058	28.8913	https://www.genecards.org/cgi-bin/carddisp.pl?gene=STXBP2
CARS2	Cysteinyl-TRNA Synthetase 2, Mitochondrial	Protein Coding	Q9HA77	44	GC13M110641	28.8481	https://www.genecards.org/cgi-bin/carddisp.pl?gene=CARS2
ACADM	Acyl-CoA Dehydrogenase Medium Chain	Protein Coding	P11310	50	GC01P075724	28.8386	https://www.genecards.org/cgi-bin/carddisp.pl?gene=ACADM
DLD	Dihydrolipoamide Dehydrogenase	Protein Coding	P09622	52	GC07P107896	28.8003	https://www.genecards.org/cgi-bin/carddisp.pl?gene=DLD
MPC1	Mitochondrial Pyruvate Carrier 1	Protein Coding	Q9Y5U8	45	GC06M166364	28.5041	https://www.genecards.org/cgi-bin/carddisp.pl?gene=MPC1
COQ2	Coenzyme Q2, Polyprenyltransferase	Protein Coding	Q96H96	45	GC04M083261	28.4498	https://www.genecards.org/cgi-bin/carddisp.pl?gene=COQ2
HSPD1	Heat Shock Protein Family D (Hsp60) Member 1	Protein Coding	P10809	52	GC02M197486	28.435	https://www.genecards.org/cgi-bin/carddisp.pl?gene=HSPD1
SOD2	Superoxide Dismutase 2	Protein Coding	P04179	51	GC06M159669	28.4133	https://www.genecards.org/cgi-bin/carddisp.pl?gene=SOD2
BDNF-AS	BDNF Antisense RNA	RNA Gene		22	GC11P027466	28.228	https://www.genecards.org/cgi-bin/carddisp.pl?gene=BDNF-AS
ACADVL	Acyl-CoA Dehydrogenase Very Long Chain	Protein Coding	P49748	49	GC17P092334	28.103	https://www.genecards.org/cgi-bin/carddisp.pl?gene=ACADVL
TOMM40	Translocase Of Outer Mitochondrial Membrane 40	Protein Coding	O96008	44	GC19P044890	27.935	https://www.genecards.org/cgi-bin/carddisp.pl?gene=TOMM40
ATP5F1B	ATP Synthase F1 Subunit Beta	Protein Coding	P06576	48	GC12M058920	27.9347	https://www.genecards.org/cgi-bin/carddisp.pl?gene=ATP5F1B
SNCA	Synuclein Alpha	Protein Coding	P37840	54	GC04M089724	27.9066	https://www.genecards.org/cgi-bin/carddisp.pl?gene=SNCA
ATP5MK	ATP Synthase Membrane Subunit K	Protein Coding	Q96IX5	39	GC10M103397	27.8957	https://www.genecards.org/cgi-bin/carddisp.pl?gene=ATP5MK
MRPS7	Mitochondrial Ribosomal Protein S7	Protein Coding	Q9Y2R9	42	GC17P094460	27.7354	https://www.genecards.org/cgi-bin/carddisp.pl?gene=MRPS7
VIPAS39	VPS33B Interacting Protein, Apical-Basolateral Polarity Regulator, Spe-39 Homolog	Protein Coding	Q9H9C1	42	GC14M077426	27.6981	https://www.genecards.org/cgi-bin/carddisp.pl?gene=VIPAS39
MRPS14	Mitochondrial Ribosomal Protein S14	Protein Coding	O60783	40	GC01M175010	27.6565	https://www.genecards.org/cgi-bin/carddisp.pl?gene=MRPS14
UCP2	Uncoupling Protein 2	Protein Coding	P55851	50	GC11M073974	27.6049	https://www.genecards.org/cgi-bin/carddisp.pl?gene=UCP2
UQCRH	Ubiquinol-Cytochrome C Reductase Hinge Protein	Protein Coding	P07919	44	GC01P046303	27.5697	https://www.genecards.org/cgi-bin/carddisp.pl?gene=UQCRH
CFAP92	Cilia And Flagella Associated Protein 92 (Putative)	Protein Coding	Q9ULG3	33	GC03M131505	27.5667	https://www.genecards.org/cgi-bin/carddisp.pl?gene=CFAP92
TOMM70	Translocase Of Outer Mitochondrial Membrane 70	Protein Coding	O94826	42	GC03M100364	27.4298	https://www.genecards.org/cgi-bin/carddisp.pl?gene=TOMM70
SLC25A13	Solute Carrier Family 25 Member 13	Protein Coding	Q9UJS0	50	GC07M096120	27.3537	https://www.genecards.org/cgi-bin/carddisp.pl?gene=SLC25A13
ISCU	Iron-Sulfur Cluster Assembly Enzyme	Protein Coding	Q9H1K1	49	GC12P108561	27.3145	https://www.genecards.org/cgi-bin/carddisp.pl?gene=ISCU
FIS1	Fission, Mitochondrial 1	Protein Coding	Q9Y3D6	42	GC07M101239	27.2563	https://www.genecards.org/cgi-bin/carddisp.pl?gene=FIS1
PITRM1	Pitrilysin Metallopeptidase 1	Protein Coding	Q5JRX3	44	GC10M003138	27.2177	https://www.genecards.org/cgi-bin/carddisp.pl?gene=PITRM1
RMND1	Required For Meiotic Nuclear Division 1 Homolog	Protein Coding	Q9NWS8	41	GC06M151404	27.1877	https://www.genecards.org/cgi-bin/carddisp.pl?gene=RMND1
SFTA3	Surfactant Associated 3	RNA Gene	P0C7M3	34	GC14M036474	27.1658	https://www.genecards.org/cgi-bin/carddisp.pl?gene=SFTA3
SCN5A	Sodium Voltage-Gated Channel Alpha Subunit 5	Protein Coding	Q14524	53	GC03M038641	27.1535	https://www.genecards.org/cgi-bin/carddisp.pl?gene=SCN5A
MRPS27	Mitochondrial Ribosomal Protein S27	Protein Coding	Q92552	41	GC05M076817	26.9711	https://www.genecards.org/cgi-bin/carddisp.pl?gene=MRPS27
PNPLA8	Patatin Like Phospholipase Domain Containing 8	Protein Coding	Q9NP80	45	GC07M108470	26.9708	https://www.genecards.org/cgi-bin/carddisp.pl?gene=PNPLA8
TOP3A	DNA Topoisomerase III Alpha	Protein Coding	Q13472	47	GC17M018271	26.9454	https://www.genecards.org/cgi-bin/carddisp.pl?gene=TOP3A
TEFM	Transcription Elongation Factor, Mitochondrial	Protein Coding	Q96QE5	39	GC17M030897	26.9431	https://www.genecards.org/cgi-bin/carddisp.pl?gene=TEFM
MRRF	Mitochondrial Ribosome Recycling Factor	Protein Coding	Q96E11	41	GC09P122264	26.8971	https://www.genecards.org/cgi-bin/carddisp.pl?gene=MRRF
MIEF1	Mitochondrial Elongation Factor 1	Protein Coding	Q9NQG6	39	GC22P060941	26.7702	https://www.genecards.org/cgi-bin/carddisp.pl?gene=MIEF1
MTERF1	Mitochondrial Transcription Termination Factor 1	Protein Coding	Q99551	39	GC07M091692	26.7288	https://www.genecards.org/cgi-bin/carddisp.pl?gene=MTERF1
ERCC8	ERCC Excision Repair 8, CSA Ubiquitin Ligase Complex Subunit	Protein Coding	Q13216	46	GC05M060909	26.6597	https://www.genecards.org/cgi-bin/carddisp.pl?gene=ERCC8
MRPS2	Mitochondrial Ribosomal Protein S2	Protein Coding	Q9Y399	42	GC09P135499	26.6576	https://www.genecards.org/cgi-bin/carddisp.pl?gene=MRPS2
MT-RNR2	Mitochondrially Encoded 16S RRNA	RNA Gene	Q8IVG9	21	GCMTP000953	26.6424	https://www.genecards.org/cgi-bin/carddisp.pl?gene=MT-RNR2
TIMM17A	Translocase Of Inner Mitochondrial Membrane 17A	Protein Coding	Q99595	44	GC01P201955	26.6105	https://www.genecards.org/cgi-bin/carddisp.pl?gene=TIMM17A
SIRT3	Sirtuin 3	Protein Coding	Q9NTG7	51	GC11M000215	26.5379	https://www.genecards.org/cgi-bin/carddisp.pl?gene=SIRT3
BCL2	BCL2 Apoptosis Regulator	Protein Coding	P10415	54	GC18M063123	26.5355	https://www.genecards.org/cgi-bin/carddisp.pl?gene=BCL2
AFG3L2	AFG3 Like Matrix AAA Peptidase Subunit 2	Protein Coding	Q9Y4W6	49	GC18M012328	26.4834	https://www.genecards.org/cgi-bin/carddisp.pl?gene=AFG3L2
UCP1	Uncoupling Protein 1	Protein Coding	P25874	46	GC04M140559	26.4569	https://www.genecards.org/cgi-bin/carddisp.pl?gene=UCP1
BAX	BCL2 Associated X, Apoptosis Regulator	Protein Coding	Q07812	54	GC19P048954	26.3022	https://www.genecards.org/cgi-bin/carddisp.pl?gene=BAX
CS	Citrate Synthase	Protein Coding	O75390	48	GC12M056271	26.2636	https://www.genecards.org/cgi-bin/carddisp.pl?gene=CS
CPT2	Carnitine Palmitoyltransferase 2	Protein Coding	P23786	53	GC01P053196	26.2441	https://www.genecards.org/cgi-bin/carddisp.pl?gene=CPT2
FANCI	FA Complementation Group I	Protein Coding	Q9NVI1	46	GC15P089243	26.1751	https://www.genecards.org/cgi-bin/carddisp.pl?gene=FANCI
FADD	Fas Associated Via Death Domain	Protein Coding	Q13158	50	GC11P070203	26.1366	https://www.genecards.org/cgi-bin/carddisp.pl?gene=FADD
SLC25A26	Solute Carrier Family 25 Member 26	Protein Coding	Q70HW3	41	GC03P066120	26.0009	https://www.genecards.org/cgi-bin/carddisp.pl?gene=SLC25A26
TIMM44	Translocase Of Inner Mitochondrial Membrane 44	Protein Coding	O43615	43	GC19M007926	25.6388	https://www.genecards.org/cgi-bin/carddisp.pl?gene=TIMM44
MTPAP	Mitochondrial Poly(A) Polymerase	Protein Coding	Q9NVV4	44	GC10M035002	25.615	https://www.genecards.org/cgi-bin/carddisp.pl?gene=MTPAP
MRPS23	Mitochondrial Ribosomal Protein S23	Protein Coding	Q9Y3D9	43	GC17M057834	25.603	https://www.genecards.org/cgi-bin/carddisp.pl?gene=MRPS23
DGUOK-AS1	DGUOK Antisense RNA 1	RNA Gene		19	GC02M073947	25.5785	https://www.genecards.org/cgi-bin/carddisp.pl?gene=DGUOK-AS1
TIMM13	Translocase Of Inner Mitochondrial Membrane 13	Protein Coding	Q9Y5L4	41	GC19M002425	25.5673	https://www.genecards.org/cgi-bin/carddisp.pl?gene=TIMM13
SLC25A20	Solute Carrier Family 25 Member 20	Protein Coding	O43772	48	GC03M048920	25.5023	https://www.genecards.org/cgi-bin/carddisp.pl?gene=SLC25A20
COX16	Cytochrome C Oxidase Assembly Factor COX16	Protein Coding	Q9P0S2	39	GC14M070326	25.3722	https://www.genecards.org/cgi-bin/carddisp.pl?gene=COX16
COX11	Cytochrome C Oxidase Copper Chaperone COX11	Protein Coding	Q9Y6N1	42	GC17M054951	25.3408	https://www.genecards.org/cgi-bin/carddisp.pl?gene=COX11
MICU1	Mitochondrial Calcium Uptake 1	Protein Coding	Q9BPX6	46	GC10M072367	25.1823	https://www.genecards.org/cgi-bin/carddisp.pl?gene=MICU1
PMPCA	Peptidase, Mitochondrial Processing Subunit Alpha	Protein Coding	Q10713	46	GC09P136410	25.049	https://www.genecards.org/cgi-bin/carddisp.pl?gene=PMPCA
MCU	Mitochondrial Calcium Uniporter	Protein Coding	Q8NE86	42	GC10P072692	25.0452	https://www.genecards.org/cgi-bin/carddisp.pl?gene=MCU
DIABLO	Diablo IAP-Binding Mitochondrial Protein	Protein Coding	Q9NR28	50	GC12M123130	24.9212	https://www.genecards.org/cgi-bin/carddisp.pl?gene=DIABLO
SERAC1	Serine Active Site Containing 1	Protein Coding	Q96JX3	40	GC06M158109	24.8202	https://www.genecards.org/cgi-bin/carddisp.pl?gene=SERAC1
SOD1	Superoxide Dismutase 1	Protein Coding	P00441	56	GC21P031659	24.6808	https://www.genecards.org/cgi-bin/carddisp.pl?gene=SOD1
NKX2-1	NK2 Homeobox 1	Protein Coding	P43699	51	GC14M036516	24.5971	https://www.genecards.org/cgi-bin/carddisp.pl?gene=NKX2-1
ACADS	Acyl-CoA Dehydrogenase Short Chain	Protein Coding	P16219	48	GC12P129969	24.5601	https://www.genecards.org/cgi-bin/carddisp.pl?gene=ACADS
TIMM10B	Translocase Of Inner Mitochondrial Membrane 10B	Protein Coding	Q9Y5J6	39	GC11P007073	24.4952	https://www.genecards.org/cgi-bin/carddisp.pl?gene=TIMM10B
MFN1	Mitofusin 1	Protein Coding	Q8IWA4	46	GC03P179347	24.4599	https://www.genecards.org/cgi-bin/carddisp.pl?gene=MFN1
MRPL43	Mitochondrial Ribosomal Protein L43	Protein Coding	Q8N983	39	GC10M100969	24.2711	https://www.genecards.org/cgi-bin/carddisp.pl?gene=MRPL43
TARS2	Threonyl-TRNA Synthetase 2, Mitochondrial	Protein Coding	Q9BW92	46	GC01P158539	24.2183	https://www.genecards.org/cgi-bin/carddisp.pl?gene=TARS2
MAPT	Microtubule Associated Protein Tau	Protein Coding	P10636	53	GC17P045894	24.1838	https://www.genecards.org/cgi-bin/carddisp.pl?gene=MAPT
TNF	Tumor Necrosis Factor	Protein Coding	P01375	55	GC06P118895	24.102	https://www.genecards.org/cgi-bin/carddisp.pl?gene=TNF
TIMM10	Translocase Of Inner Mitochondrial Membrane 10	Protein Coding	P62072	41	GC11M116551	24.044	https://www.genecards.org/cgi-bin/carddisp.pl?gene=TIMM10
CASP3	Caspase 3	Protein Coding	P42574	53	GC04M184627	24.0281	https://www.genecards.org/cgi-bin/carddisp.pl?gene=CASP3
NADK2	NAD Kinase 2, Mitochondrial	Protein Coding	Q4G0N4	41	GC05M036194	23.9724	https://www.genecards.org/cgi-bin/carddisp.pl?gene=NADK2
PARS2	Prolyl-TRNA Synthetase 2, Mitochondrial	Protein Coding	Q7L3T8	44	GC01M054756	23.9383	https://www.genecards.org/cgi-bin/carddisp.pl?gene=PARS2
MTRF1L	Mitochondrial Translation Release Factor 1 Like	Protein Coding	Q9UGC7	39	GC06M152987	23.9207	https://www.genecards.org/cgi-bin/carddisp.pl?gene=MTRF1L
MRPS26	Mitochondrial Ribosomal Protein S26	Protein Coding	Q9BYN8	39	GC20P007197	23.7869	https://www.genecards.org/cgi-bin/carddisp.pl?gene=MRPS26
GLRX5	Glutaredoxin 5	Protein Coding	Q86SX6	44	GC14P095533	23.7583	https://www.genecards.org/cgi-bin/carddisp.pl?gene=GLRX5
ALDH2	Aldehyde Dehydrogenase 2 Family Member	Protein Coding	P05091	53	GC12P111766	23.7308	https://www.genecards.org/cgi-bin/carddisp.pl?gene=ALDH2
MRPL3	Mitochondrial Ribosomal Protein L3	Protein Coding	P09001	45	GC03M131462	23.7289	https://www.genecards.org/cgi-bin/carddisp.pl?gene=MRPL3
PARK7	Parkinsonism Associated Deglycase	Protein Coding	Q99497	51	GC01P009047	23.6556	https://www.genecards.org/cgi-bin/carddisp.pl?gene=PARK7
PTCD3	Pentatricopeptide Repeat Domain 3	Protein Coding	Q96EY7	43	GC02P086106	23.6508	https://www.genecards.org/cgi-bin/carddisp.pl?gene=PTCD3
LOC125371495	Sharpr-MPRA Regulatory Region 9511	Functional Element		3	GC19P097888	23.6141	https://www.genecards.org/cgi-bin/carddisp.pl?gene=LOC125371495
MAVS	Mitochondrial Antiviral Signaling Protein	Protein Coding	Q7Z434	44	GC20P007226	23.5871	https://www.genecards.org/cgi-bin/carddisp.pl?gene=MAVS
RANBP2	RAN Binding Protein 2	Protein Coding	P49792	50	GC02P108719	23.5815	https://www.genecards.org/cgi-bin/carddisp.pl?gene=RANBP2
MRPS28	Mitochondrial Ribosomal Protein S28	Protein Coding	Q9Y2Q9	44	GC08M079969	23.5731	https://www.genecards.org/cgi-bin/carddisp.pl?gene=MRPS28
MILR1	Mast Cell Immunoglobulin Like Receptor 1	Protein Coding	Q7Z6M3	34	GC17P094221	23.5512	https://www.genecards.org/cgi-bin/carddisp.pl?gene=MILR1
MT-TC	Mitochondrially Encoded TRNA-Cys (UGU/C)	RNA Gene		12	GCMTM005763	23.2998	https://www.genecards.org/cgi-bin/carddisp.pl?gene=MT-TC
COQ4	Coenzyme Q4	Protein Coding	Q9Y3A0	44	GC09P128322	23.293	https://www.genecards.org/cgi-bin/carddisp.pl?gene=COQ4
LRRK2	Leucine Rich Repeat Kinase 2	Protein Coding	Q5S007	53	GC12P040196	23.2414	https://www.genecards.org/cgi-bin/carddisp.pl?gene=LRRK2
CKMT2	Creatine Kinase, Mitochondrial 2	Protein Coding	P17540	46	GC05P081233	23.2199	https://www.genecards.org/cgi-bin/carddisp.pl?gene=CKMT2
ACTA2	Actin Alpha 2, Smooth Muscle	Protein Coding	P62736	51	GC10M088935	23.1902	https://www.genecards.org/cgi-bin/carddisp.pl?gene=ACTA2
PPARG	Peroxisome Proliferator Activated Receptor Gamma	Protein Coding	P37231	56	GC03P012287	23.1851	https://www.genecards.org/cgi-bin/carddisp.pl?gene=PPARG
SLC25A12	Solute Carrier Family 25 Member 12	Protein Coding	O75746	50	GC02M171783	23.163	https://www.genecards.org/cgi-bin/carddisp.pl?gene=SLC25A12
TIMM9	Translocase Of Inner Mitochondrial Membrane 9	Protein Coding	Q9Y5J7	42	GC14M058408	23.0821	https://www.genecards.org/cgi-bin/carddisp.pl?gene=TIMM9
MARS2	Methionyl-TRNA Synthetase 2, Mitochondrial	Protein Coding	Q96GW9	46	GC02P197705	23.0506	https://www.genecards.org/cgi-bin/carddisp.pl?gene=MARS2
SLC25A21	Solute Carrier Family 25 Member 21	Protein Coding	Q9BQT8	45	GC14M036677	23.0142	https://www.genecards.org/cgi-bin/carddisp.pl?gene=SLC25A21
ELAC2	ElaC Ribonuclease Z 2	Protein Coding	Q9BQ52	46	GC17M012991	23.003	https://www.genecards.org/cgi-bin/carddisp.pl?gene=ELAC2
HSCB	HscB Mitochondrial Iron-Sulfur Cluster Cochaperone	Protein Coding	Q8IWL3	41	GC22P028742	22.8973	https://www.genecards.org/cgi-bin/carddisp.pl?gene=HSCB
UCN	Urocortin	Protein Coding	P55089	40	GC02M027308	22.814	https://www.genecards.org/cgi-bin/carddisp.pl?gene=UCN
INS	Insulin	Protein Coding	P01308	51	GC11M002159	22.7882	https://www.genecards.org/cgi-bin/carddisp.pl?gene=INS
PDZD9	PDZ Domain Containing 9	Protein Coding	Q8IXQ8	33	GC16M021957	22.7826	https://www.genecards.org/cgi-bin/carddisp.pl?gene=PDZD9
DNAJC30	DnaJ Heat Shock Protein Family (Hsp40) Member C30	Protein Coding	Q96LL9	40	GC07M073680	22.759	https://www.genecards.org/cgi-bin/carddisp.pl?gene=DNAJC30
TOP1MT	DNA Topoisomerase I Mitochondrial	Protein Coding	Q969P6	45	GC08M143304	22.4687	https://www.genecards.org/cgi-bin/carddisp.pl?gene=TOP1MT
CKMT1B	Creatine Kinase, Mitochondrial 1B	Protein Coding	P12532	40	GC15P061371	22.384	https://www.genecards.org/cgi-bin/carddisp.pl?gene=CKMT1B
FBN1	Fibrillin 1	Protein Coding	P35555	51	GC15M048408	22.256	https://www.genecards.org/cgi-bin/carddisp.pl?gene=FBN1
COQ7	Coenzyme Q7, Hydroxylase	Protein Coding	Q99807	47	GC16P019067	22.2368	https://www.genecards.org/cgi-bin/carddisp.pl?gene=COQ7
TAMM41	TAM41 Mitochondrial Translocator Assembly And Maintenance Homolog	Protein Coding	Q96BW9	40	GC03M011721	22.2357	https://www.genecards.org/cgi-bin/carddisp.pl?gene=TAMM41
TIMM23	Translocase Of Inner Mitochondrial Membrane 23	Protein Coding	O14925	39	GC10P045972	22.2234	https://www.genecards.org/cgi-bin/carddisp.pl?gene=TIMM23
UQCRC1	Ubiquinol-Cytochrome C Reductase Core Protein 1	Protein Coding	P31930	47	GC03M048598	22.0583	https://www.genecards.org/cgi-bin/carddisp.pl?gene=UQCRC1
CLPP	Caseinolytic Mitochondrial Matrix Peptidase Proteolytic Subunit	Protein Coding	Q16740	48	GC19P094993	22.0343	https://www.genecards.org/cgi-bin/carddisp.pl?gene=CLPP
TIMM21	Translocase Of Inner Mitochondrial Membrane 21	Protein Coding	Q9BVV7	38	GC18P074148	21.982	https://www.genecards.org/cgi-bin/carddisp.pl?gene=TIMM21
IL6	Interleukin 6	Protein Coding	P05231	54	GC07P022725	21.9568	https://www.genecards.org/cgi-bin/carddisp.pl?gene=IL6
CACNA1D	Calcium Voltage-Gated Channel Subunit Alpha1 D	Protein Coding	Q01668	51	GC03P053328	21.8949	https://www.genecards.org/cgi-bin/carddisp.pl?gene=CACNA1D
MRPL37	Mitochondrial Ribosomal Protein L37	Protein Coding	Q9BZE1	41	GC01P054185	21.8316	https://www.genecards.org/cgi-bin/carddisp.pl?gene=MRPL37
ERAL1	Era Like 12S Mitochondrial RRNA Chaperone 1	Protein Coding	O75616	43	GC17P093114	21.8308	https://www.genecards.org/cgi-bin/carddisp.pl?gene=ERAL1
CKMT1A	Creatine Kinase, Mitochondrial 1A	Protein Coding	P12532	38	GC15P061376	21.8273	https://www.genecards.org/cgi-bin/carddisp.pl?gene=CKMT1A
IMMP2L	Inner Mitochondrial Membrane Peptidase Subunit 2	Protein Coding	Q96T52	41	GC07M110674	21.769	https://www.genecards.org/cgi-bin/carddisp.pl?gene=IMMP2L
ETFDH	Electron Transfer Flavoprotein Dehydrogenase	Protein Coding	Q16134	49	GC04P158672	21.7609	https://www.genecards.org/cgi-bin/carddisp.pl?gene=ETFDH
NFS1	NFS1 Cysteine Desulfurase	Protein Coding	Q9Y697	48	GC20M035668	21.7332	https://www.genecards.org/cgi-bin/carddisp.pl?gene=NFS1
C1QBP	Complement C1q Binding Protein	Protein Coding	Q07021	48	GC17M005432	21.6837	https://www.genecards.org/cgi-bin/carddisp.pl?gene=C1QBP
MIPEP	Mitochondrial Intermediate Peptidase	Protein Coding	Q99797	45	GC13M023730	21.632	https://www.genecards.org/cgi-bin/carddisp.pl?gene=MIPEP
BCL2L1	BCL2 Like 1	Protein Coding	Q07817	52	GC20M031664	21.6172	https://www.genecards.org/cgi-bin/carddisp.pl?gene=BCL2L1
LYRM4	LYR Motif Containing 4	Protein Coding	Q9HD34	42	GC06M005033	21.597	https://www.genecards.org/cgi-bin/carddisp.pl?gene=LYRM4
NDUFAB1	NADH:Ubiquinone Oxidoreductase Subunit AB1	Protein Coding	O14561	45	GC16M024801	21.5627	https://www.genecards.org/cgi-bin/carddisp.pl?gene=NDUFAB1
TOMM22	Translocase Of Outer Mitochondrial Membrane 22	Protein Coding	Q9NS69	39	GC22P038681	21.5512	https://www.genecards.org/cgi-bin/carddisp.pl?gene=TOMM22
CHCHD4	Coiled-Coil-Helix-Coiled-Coil-Helix Domain Containing 4	Protein Coding	Q8N4Q1	39	GC03M024964	21.3911	https://www.genecards.org/cgi-bin/carddisp.pl?gene=CHCHD4
APOE	Apolipoprotein E	Protein Coding	P02649	53	GC19P096171	21.2572	https://www.genecards.org/cgi-bin/carddisp.pl?gene=APOE
OPA3	Outer Mitochondrial Membrane Lipid Metabolism Regulator OPA3	Protein Coding	Q9H6K4	42	GC19M045527	21.1989	https://www.genecards.org/cgi-bin/carddisp.pl?gene=OPA3
PARP1	Poly(ADP-Ribose) Polymerase 1	Protein Coding	P09874	54	GC01M226360	21.1293	https://www.genecards.org/cgi-bin/carddisp.pl?gene=PARP1
LINC01672	Long Intergenic Non-Protein Coding RNA 1672	RNA Gene		13	GC01P008900	21.1229	https://www.genecards.org/cgi-bin/carddisp.pl?gene=LINC01672
SLC25A15	Solute Carrier Family 25 Member 15	Protein Coding	Q9Y619	47	GC13P040789	21.0822	https://www.genecards.org/cgi-bin/carddisp.pl?gene=SLC25A15
HSPA9	Heat Shock Protein Family A (Hsp70) Member 9	Protein Coding	P38646	51	GC05M138554	21.0337	https://www.genecards.org/cgi-bin/carddisp.pl?gene=HSPA9
EDAR	Ectodysplasin A Receptor	Protein Coding	Q9UNE0	45	GC02M108894	21.0195	https://www.genecards.org/cgi-bin/carddisp.pl?gene=EDAR
MPC2	Mitochondrial Pyruvate Carrier 2	Protein Coding	O95563	42	GC01M167916	21.0017	https://www.genecards.org/cgi-bin/carddisp.pl?gene=MPC2
RAB33A	RAB33A, Member RAS Oncogene Family	Protein Coding	Q14088	39	GC0XP130110	20.9356	https://www.genecards.org/cgi-bin/carddisp.pl?gene=RAB33A
FDX2-ZGLP1	FDX2-ZGLP1 Readthrough	RNA Gene		8	GC19M017685	20.9232	https://www.genecards.org/cgi-bin/carddisp.pl?gene=FDX2-ZGLP1
MRPS18B	Mitochondrial Ribosomal Protein S18B	Protein Coding	Q9Y676	41	GC06P030617	20.8619	https://www.genecards.org/cgi-bin/carddisp.pl?gene=MRPS18B
SLIRP	SRA Stem-Loop Interacting RNA Binding Protein	Protein Coding	Q9GZT3	40	GC14P077708	20.8265	https://www.genecards.org/cgi-bin/carddisp.pl?gene=SLIRP
MRPS35	Mitochondrial Ribosomal Protein S35	Protein Coding	P82673	41	GC12P027710	20.7877	https://www.genecards.org/cgi-bin/carddisp.pl?gene=MRPS35
CEL	Carboxyl Ester Lipase	Protein Coding	P19835	49	GC09P133061	20.7752	https://www.genecards.org/cgi-bin/carddisp.pl?gene=CEL
MRPS5	Mitochondrial Ribosomal Protein S5	Protein Coding	P82675	40	GC02M100164	20.7451	https://www.genecards.org/cgi-bin/carddisp.pl?gene=MRPS5
APP	Amyloid Beta Precursor Protein	Protein Coding	P05067	54	GC21M025880	20.7176	https://www.genecards.org/cgi-bin/carddisp.pl?gene=APP
SLC25A5	Solute Carrier Family 25 Member 5	Protein Coding	P05141	47	GC0XP119468	20.5095	https://www.genecards.org/cgi-bin/carddisp.pl?gene=SLC25A5
QRSL1	Glutaminyl-TRNA Amidotransferase Subunit QRSL1	Protein Coding	Q9H0R6	45	GC06P106629	20.4207	https://www.genecards.org/cgi-bin/carddisp.pl?gene=QRSL1
COQ9	Coenzyme Q9	Protein Coding	O75208	46	GC16P057447	20.3961	https://www.genecards.org/cgi-bin/carddisp.pl?gene=COQ9
MRPS30	Mitochondrial Ribosomal Protein S30	Protein Coding	Q9NP92	40	GC05P044808	20.3382	https://www.genecards.org/cgi-bin/carddisp.pl?gene=MRPS30
LIAS	Lipoic Acid Synthetase	Protein Coding	O43766	46	GC04P039516	20.2824	https://www.genecards.org/cgi-bin/carddisp.pl?gene=LIAS
TXN2	Thioredoxin 2	Protein Coding	Q99757	47	GC22M036467	20.252	https://www.genecards.org/cgi-bin/carddisp.pl?gene=TXN2
MRPL50	Mitochondrial Ribosomal Protein L50	Protein Coding	Q8N5N7	39	GC09M101387	20.2115	https://www.genecards.org/cgi-bin/carddisp.pl?gene=MRPL50
MRPL23	Mitochondrial Ribosomal Protein L23	Protein Coding	Q16540	41	GC11P005774	20.2028	https://www.genecards.org/cgi-bin/carddisp.pl?gene=MRPL23
MRPL38	Mitochondrial Ribosomal Protein L38	Protein Coding	Q96DV4	41	GC17M075935	20.1655	https://www.genecards.org/cgi-bin/carddisp.pl?gene=MRPL38
TAFAZZIN	Tafazzin, Phospholipid-Lysophospholipid Transacylase	Protein Coding	Q16635	45	GC0XP154414	20.1478	https://www.genecards.org/cgi-bin/carddisp.pl?gene=TAFAZZIN
ETHE1	ETHE1 Persulfide Dioxygenase	Protein Coding	O95571	46	GC19M043506	20.1087	https://www.genecards.org/cgi-bin/carddisp.pl?gene=ETHE1
MDH2	Malate Dehydrogenase 2	Protein Coding	P40926	51	GC07P076048	20.0989	https://www.genecards.org/cgi-bin/carddisp.pl?gene=MDH2
MRPL18	Mitochondrial Ribosomal Protein L18	Protein Coding	Q9H0U6	38	GC06P159789	20.0799	https://www.genecards.org/cgi-bin/carddisp.pl?gene=MRPL18
MICU2	Mitochondrial Calcium Uptake 2	Protein Coding	Q8IYU8	40	GC13M021492	20.0769	https://www.genecards.org/cgi-bin/carddisp.pl?gene=MICU2
MRPL19	Mitochondrial Ribosomal Protein L19	Protein Coding	P49406	41	GC02P075646	20.025	https://www.genecards.org/cgi-bin/carddisp.pl?gene=MRPL19
MRPL13	Mitochondrial Ribosomal Protein L13	Protein Coding	Q9BYD1	40	GC08M120377	20.0194	https://www.genecards.org/cgi-bin/carddisp.pl?gene=MRPL13
LOC126806913	BRD4-Independent Group 4 Enhancer GRCh37_chr3:193364377-193365576	Functional Element		3	GC03P193646	19.9462	https://www.genecards.org/cgi-bin/carddisp.pl?gene=LOC126806913
MICOS10	Mitochondrial Contact Site And Cristae Organizing System Subunit 10	Protein Coding	Q5TGZ0	37	GC01P019525	19.9301	https://www.genecards.org/cgi-bin/carddisp.pl?gene=MICOS10
MRPL47	Mitochondrial Ribosomal Protein L47	Protein Coding	Q9HD33	37	GC03M179588	19.9263	https://www.genecards.org/cgi-bin/carddisp.pl?gene=MRPL47
MRPL49	Mitochondrial Ribosomal Protein L49	Protein Coding	Q13405	40	GC11P081923	19.8306	https://www.genecards.org/cgi-bin/carddisp.pl?gene=MRPL49
NT5M	5',3'-Nucleotidase, Mitochondrial	Protein Coding	Q9NPB1	40	GC17P017303	19.822	https://www.genecards.org/cgi-bin/carddisp.pl?gene=NT5M
MALSU1	Mitochondrial Assembly Of Ribosomal Large Subunit 1	Protein Coding	Q96EH3	37	GC07P023808	19.8144	https://www.genecards.org/cgi-bin/carddisp.pl?gene=MALSU1
CERNA3	Competing Endogenous LncRNA 3 For MiR-645	RNA Gene		13	GC08P056096	19.7785	https://www.genecards.org/cgi-bin/carddisp.pl?gene=CERNA3
TIMM29	Translocase Of Inner Mitochondrial Membrane 29	Protein Coding	Q9BSF4	32	GC19P095232	19.757	https://www.genecards.org/cgi-bin/carddisp.pl?gene=TIMM29
MTCH2	Mitochondrial Carrier 2	Protein Coding	Q9Y6C9	44	GC11M047604	19.7558	https://www.genecards.org/cgi-bin/carddisp.pl?gene=MTCH2
ACE	Angiotensin I Converting Enzyme	Protein Coding	P12821	55	GC17P063477	19.7455	https://www.genecards.org/cgi-bin/carddisp.pl?gene=ACE
MTIF3	Mitochondrial Translational Initiation Factor 3	Protein Coding	Q9H2K0	39	GC13M027436	19.7373	https://www.genecards.org/cgi-bin/carddisp.pl?gene=MTIF3
MTIF2	Mitochondrial Translational Initiation Factor 2	Protein Coding	P46199	42	GC02M055236	19.7359	https://www.genecards.org/cgi-bin/carddisp.pl?gene=MTIF2
MRPL40	Mitochondrial Ribosomal Protein L40	Protein Coding	Q9NQ50	41	GC22P060226	19.7324	https://www.genecards.org/cgi-bin/carddisp.pl?gene=MRPL40
MRPS11	Mitochondrial Ribosomal Protein S11	Protein Coding	P82912	39	GC15P088467	19.6837	https://www.genecards.org/cgi-bin/carddisp.pl?gene=MRPS11
MRPS21	Mitochondrial Ribosomal Protein S21	Protein Coding	P82921	38	GC01P158527	19.6532	https://www.genecards.org/cgi-bin/carddisp.pl?gene=MRPS21
PDHA1	Pyruvate Dehydrogenase E1 Subunit Alpha 1	Protein Coding	P08559	51	GC0XP019343	19.6475	https://www.genecards.org/cgi-bin/carddisp.pl?gene=PDHA1
MRPL22	Mitochondrial Ribosomal Protein L22	Protein Coding	Q9NWU5	40	GC05P154941	19.5885	https://www.genecards.org/cgi-bin/carddisp.pl?gene=MRPL22
MRPL28	Mitochondrial Ribosomal Protein L28	Protein Coding	Q13084	41	GC16M000366	19.5877	https://www.genecards.org/cgi-bin/carddisp.pl?gene=MRPL28
MRPL46	Mitochondrial Ribosomal Protein L46	Protein Coding	Q9H2W6	40	GC15M141201	19.5769	https://www.genecards.org/cgi-bin/carddisp.pl?gene=MRPL46
MRPS15	Mitochondrial Ribosomal Protein S15	Protein Coding	P82914	39	GC01M036455	19.5769	https://www.genecards.org/cgi-bin/carddisp.pl?gene=MRPS15
MRPS10	Mitochondrial Ribosomal Protein S10	Protein Coding	P82664	41	GC06M042206	19.5725	https://www.genecards.org/cgi-bin/carddisp.pl?gene=MRPS10
GRPEL1	GrpE Like 1, Mitochondrial	Protein Coding	Q9HAV7	43	GC04M007058	19.5229	https://www.genecards.org/cgi-bin/carddisp.pl?gene=GRPEL1
MRPL4	Mitochondrial Ribosomal Protein L4	Protein Coding	Q9BYD3	41	GC19P010251	19.5001	https://www.genecards.org/cgi-bin/carddisp.pl?gene=MRPL4
ECSIT	ECSIT Signaling Integrator	Protein Coding	Q9BQ95	42	GC19M011505	19.4977	https://www.genecards.org/cgi-bin/carddisp.pl?gene=ECSIT
NDUFAF7	NADH:Ubiquinone Oxidoreductase Complex Assembly Factor 7	Protein Coding	Q7L592	38	GC02P037231	19.4825	https://www.genecards.org/cgi-bin/carddisp.pl?gene=NDUFAF7
ACO2	Aconitase 2	Protein Coding	Q99798	50	GC22P061031	19.4701	https://www.genecards.org/cgi-bin/carddisp.pl?gene=ACO2
MRPL21	Mitochondrial Ribosomal Protein L21	Protein Coding	Q7Z2W9	40	GC11M117049	19.4656	https://www.genecards.org/cgi-bin/carddisp.pl?gene=MRPL21
MRPL15	Mitochondrial Ribosomal Protein L15	Protein Coding	Q9P015	42	GC08P054135	19.4197	https://www.genecards.org/cgi-bin/carddisp.pl?gene=MRPL15
SFXN4	Sideroflexin 4	Protein Coding	Q6P4A7	42	GC10M119140	19.4195	https://www.genecards.org/cgi-bin/carddisp.pl?gene=SFXN4
MRPS17	Mitochondrial Ribosomal Protein S17	Protein Coding	Q9Y2R5	40	GC07P060128	19.4121	https://www.genecards.org/cgi-bin/carddisp.pl?gene=MRPS17
COX6A1	Cytochrome C Oxidase Subunit 6A1	Protein Coding	P12074	47	GC12P120439	19.388	https://www.genecards.org/cgi-bin/carddisp.pl?gene=COX6A1
MUL1	Mitochondrial E3 Ubiquitin Protein Ligase 1	Protein Coding	Q969V5	41	GC01M020499	19.352	https://www.genecards.org/cgi-bin/carddisp.pl?gene=MUL1
MRPL14	Mitochondrial Ribosomal Protein L14	Protein Coding	Q6P1L8	39	GC06M044113	19.3452	https://www.genecards.org/cgi-bin/carddisp.pl?gene=MRPL14
MRPL11	Mitochondrial Ribosomal Protein L11	Protein Coding	Q9Y3B7	42	GC11M116943	19.3272	https://www.genecards.org/cgi-bin/carddisp.pl?gene=MRPL11
MRPL2	Mitochondrial Ribosomal Protein L2	Protein Coding	Q5T653	40	GC06M043054	19.3237	https://www.genecards.org/cgi-bin/carddisp.pl?gene=MRPL2
NDUFC2-KCTD14	NDUFC2-KCTD14 Readthrough	Protein Coding	E9PQ53	23	GC11M078015	19.2952	https://www.genecards.org/cgi-bin/carddisp.pl?gene=NDUFC2-KCTD14
MRPS31	Mitochondrial Ribosomal Protein S31	Protein Coding	Q92665	39	GC13M040729	19.2901	https://www.genecards.org/cgi-bin/carddisp.pl?gene=MRPS31
SARS2	Seryl-TRNA Synthetase 2, Mitochondrial	Protein Coding	Q9NP81	48	GC19M085516	19.2887	https://www.genecards.org/cgi-bin/carddisp.pl?gene=SARS2
MRPL48	Mitochondrial Ribosomal Protein L48	Protein Coding	Q96GC5	38	GC11P073787	19.2801	https://www.genecards.org/cgi-bin/carddisp.pl?gene=MRPL48
TIMM8B	Translocase Of Inner Mitochondrial Membrane 8 Homolog B	Protein Coding	Q9Y5J9	40	GC11M112084	19.279	https://www.genecards.org/cgi-bin/carddisp.pl?gene=TIMM8B
MTG1	Mitochondrial Ribosome Associated GTPase 1	Protein Coding	Q9BT17	40	GC10P133394	19.2678	https://www.genecards.org/cgi-bin/carddisp.pl?gene=MTG1
MRPL24	Mitochondrial Ribosomal Protein L24	Protein Coding	Q96A35	41	GC01M156737	19.2405	https://www.genecards.org/cgi-bin/carddisp.pl?gene=MRPL24
MRPS9	Mitochondrial Ribosomal Protein S9	Protein Coding	P82933	42	GC02P105020	19.2371	https://www.genecards.org/cgi-bin/carddisp.pl?gene=MRPS9
MMUT	Methylmalonyl-CoA Mutase	Protein Coding	P22033	50	GC06M049430	19.0676	https://www.genecards.org/cgi-bin/carddisp.pl?gene=MMUT
MTCH1	Mitochondrial Carrier 1	Protein Coding	Q9NZJ7	40	GC06M087416	18.9562	https://www.genecards.org/cgi-bin/carddisp.pl?gene=MTCH1
GOT2	Glutamic-Oxaloacetic Transaminase 2	Protein Coding	P00505	50	GC16M058707	18.9328	https://www.genecards.org/cgi-bin/carddisp.pl?gene=GOT2
TTN	Titin	Protein Coding	Q8WZ42	52	GC02M178525	18.9093	https://www.genecards.org/cgi-bin/carddisp.pl?gene=TTN
DNAJC19	DnaJ Heat Shock Protein Family (Hsp40) Member C19	Protein Coding	Q96DA6	46	GC03M180983	18.8506	https://www.genecards.org/cgi-bin/carddisp.pl?gene=DNAJC19
C19orf12	Chromosome 19 Open Reading Frame 12	Protein Coding	Q9NSK7	39	GC19M085371	18.8454	https://www.genecards.org/cgi-bin/carddisp.pl?gene=C19orf12
ETFA	Electron Transfer Flavoprotein Subunit Alpha	Protein Coding	P13804	49	GC15M140865	18.6723	https://www.genecards.org/cgi-bin/carddisp.pl?gene=ETFA
SDHC	Succinate Dehydrogenase Complex Subunit C	Protein Coding	Q99643	47	GC01P161314	18.6233	https://www.genecards.org/cgi-bin/carddisp.pl?gene=SDHC
ATAD3A	ATPase Family AAA Domain Containing 3A	Protein Coding	Q9NVI7	45	GC01P008396	18.6182	https://www.genecards.org/cgi-bin/carddisp.pl?gene=ATAD3A
SLC25A24	Solute Carrier Family 25 Member 24	Protein Coding	Q6NUK1	46	GC01M108134	18.5959	https://www.genecards.org/cgi-bin/carddisp.pl?gene=SLC25A24
USH2A	Usherin	Protein Coding	O75445	42	GC01M215622	18.5428	https://www.genecards.org/cgi-bin/carddisp.pl?gene=USH2A
VPS13D	Vacuolar Protein Sorting 13 Homolog D	Protein Coding	Q5THJ4	39	GC01P012603	18.5198	https://www.genecards.org/cgi-bin/carddisp.pl?gene=VPS13D
TIMM23B	Translocase Of Inner Mitochondrial Membrane 23 Homolog B	Protein Coding	Q5SRD1	28	GC10P049942	18.5127	https://www.genecards.org/cgi-bin/carddisp.pl?gene=TIMM23B
MRPL33	Mitochondrial Ribosomal Protein L33	Protein Coding	O75394	38	GC02P028289	18.4758	https://www.genecards.org/cgi-bin/carddisp.pl?gene=MRPL33
PRODH	Proline Dehydrogenase 1	Protein Coding	O43272	48	GC22M018912	18.4215	https://www.genecards.org/cgi-bin/carddisp.pl?gene=PRODH
MRM1	Mitochondrial RRNA Methyltransferase 1	Protein Coding	Q6IN84	40	GC17P093391	18.3877	https://www.genecards.org/cgi-bin/carddisp.pl?gene=MRM1
ATPAF1	ATP Synthase Mitochondrial F1 Complex Assembly Factor 1	Protein Coding	Q5TC12	41	GC01M046632	18.3877	https://www.genecards.org/cgi-bin/carddisp.pl?gene=ATPAF1
GCSH	Glycine Cleavage System Protein H	Protein Coding	P23434	46	GC16M081081	18.3436	https://www.genecards.org/cgi-bin/carddisp.pl?gene=GCSH
LOC126807509	BRD4-Independent Group 4 Enhancer GRCh37_chr5:132201613-132202812	Functional Element		3	GC05P132865	18.3427	https://www.genecards.org/cgi-bin/carddisp.pl?gene=LOC126807509
SLMO2-ATP5E	SLMO2-ATP5E Readthrough	RNA Gene		9	GC20M059028	18.3347	https://www.genecards.org/cgi-bin/carddisp.pl?gene=SLMO2-ATP5E
SLC25A46	Solute Carrier Family 25 Member 46	Protein Coding	Q96AG3	42	GC05P110738	18.3108	https://www.genecards.org/cgi-bin/carddisp.pl?gene=SLC25A46
TARDBP	TAR DNA Binding Protein	Protein Coding	Q13148	51	GC01P011013	18.1397	https://www.genecards.org/cgi-bin/carddisp.pl?gene=TARDBP
KARS1	Lysyl-TRNA Synthetase 1	Protein Coding	Q15046	49	GC16M075947	18.1309	https://www.genecards.org/cgi-bin/carddisp.pl?gene=KARS1
HARS2	Histidyl-TRNA Synthetase 2, Mitochondrial	Protein Coding	P49590	47	GC05P149892	18.0752	https://www.genecards.org/cgi-bin/carddisp.pl?gene=HARS2
NOS3	Nitric Oxide Synthase 3	Protein Coding	P29474	53	GC07P154525	18.0744	https://www.genecards.org/cgi-bin/carddisp.pl?gene=NOS3
FH	Fumarate Hydratase	Protein Coding	P07954	50	GC01M241499	18.0695	https://www.genecards.org/cgi-bin/carddisp.pl?gene=FH
SLC25A6	Solute Carrier Family 25 Member 6	Protein Coding	P12236	45	GC0XM001386	17.9833	https://www.genecards.org/cgi-bin/carddisp.pl?gene=SLC25A6
TOMM7	Translocase Of Outer Mitochondrial Membrane 7	Protein Coding	Q9P0U1	40	GC07M022821	17.8382	https://www.genecards.org/cgi-bin/carddisp.pl?gene=TOMM7
FLAD1	Flavin Adenine Dinucleotide Synthetase 1	Protein Coding	Q8NFF5	45	GC01P154983	17.8255	https://www.genecards.org/cgi-bin/carddisp.pl?gene=FLAD1
CASP9	Caspase 9	Protein Coding	P55211	51	GC01M015491	17.7804	https://www.genecards.org/cgi-bin/carddisp.pl?gene=CASP9
CLPB	ClpB Family Mitochondrial Disaggregase	Protein Coding	Q9H078	47	GC11M117138	17.7803	https://www.genecards.org/cgi-bin/carddisp.pl?gene=CLPB
YME1L1	YME1 Like 1 ATPase	Protein Coding	Q96TA2	46	GC10M027110	17.7709	https://www.genecards.org/cgi-bin/carddisp.pl?gene=YME1L1
H19	H19 Imprinted Maternally Expressed Transcript	RNA Gene		28	GC11M001995	17.7412	https://www.genecards.org/cgi-bin/carddisp.pl?gene=H19
DECR1	2,4-Dienoyl-CoA Reductase 1	Protein Coding	Q16698	44	GC08P090001	17.6976	https://www.genecards.org/cgi-bin/carddisp.pl?gene=DECR1
PANK2	Pantothenate Kinase 2	Protein Coding	Q9BZ23	49	GC20P007228	17.4842	https://www.genecards.org/cgi-bin/carddisp.pl?gene=PANK2
BSND	Barttin CLCNK Type Accessory Subunit Beta	Protein Coding	Q8WZ55	44	GC01P054998	17.4678	https://www.genecards.org/cgi-bin/carddisp.pl?gene=BSND
COX4I2	Cytochrome C Oxidase Subunit 4I2	Protein Coding	Q96KJ9	45	GC20P031637	17.4313	https://www.genecards.org/cgi-bin/carddisp.pl?gene=COX4I2
XRCC4	X-Ray Repair Cross Complementing 4	Protein Coding	Q13426	47	GC05P083077	17.3171	https://www.genecards.org/cgi-bin/carddisp.pl?gene=XRCC4
PDHX	Pyruvate Dehydrogenase Complex Component X	Protein Coding	O00330	49	GC11P034894	17.2609	https://www.genecards.org/cgi-bin/carddisp.pl?gene=PDHX
PARL	Presenilin Associated Rhomboid Like	Protein Coding	Q9H300	44	GC03M183826	17.2588	https://www.genecards.org/cgi-bin/carddisp.pl?gene=PARL
CLPX	Caseinolytic Mitochondrial Matrix Peptidase Chaperone Subunit X	Protein Coding	O76031	44	GC15M065148	17.2438	https://www.genecards.org/cgi-bin/carddisp.pl?gene=CLPX
NPPB	Natriuretic Peptide B	Protein Coding	P16860	47	GC01M011866	17.137	https://www.genecards.org/cgi-bin/carddisp.pl?gene=NPPB
COX7B	Cytochrome C Oxidase Subunit 7B	Protein Coding	P24311	45	GC0XP077899	17.1168	https://www.genecards.org/cgi-bin/carddisp.pl?gene=COX7B
FTMT	Ferritin Mitochondrial	Protein Coding	Q8N4E7	41	GC05P121851	17.0772	https://www.genecards.org/cgi-bin/carddisp.pl?gene=FTMT
NDUFA5	NADH:Ubiquinone Oxidoreductase Subunit A5	Protein Coding	Q16718	44	GC07M123536	17.0697	https://www.genecards.org/cgi-bin/carddisp.pl?gene=NDUFA5
RMRP	RNA Component Of Mitochondrial RNA Processing Endoribonuclease	RNA Gene		25	GC09M035655	17.0184	https://www.genecards.org/cgi-bin/carddisp.pl?gene=RMRP
MPV17L2	MPV17 Mitochondrial Inner Membrane Protein Like 2	Protein Coding	Q567V2	38	GC19P018193	16.9973	https://www.genecards.org/cgi-bin/carddisp.pl?gene=MPV17L2
MRPL45	Mitochondrial Ribosomal Protein L45	Protein Coding	Q9BRJ2	36	GC17P038297	16.9895	https://www.genecards.org/cgi-bin/carddisp.pl?gene=MRPL45
PGAM5	PGAM Family Member 5, Mitochondrial Serine/Threonine Protein Phosphatase	Protein Coding	Q96HS1	40	GC12P132710	16.9785	https://www.genecards.org/cgi-bin/carddisp.pl?gene=PGAM5
BID	BH3 Interacting Domain Death Agonist	Protein Coding	P55957	50	GC22M017734	16.893	https://www.genecards.org/cgi-bin/carddisp.pl?gene=BID
LOC126653351	MED14-Independent Group 3 Enhancer GRCh37_chr21:35285966-35287165	Functional Element		3	GC21P033913	16.8894	https://www.genecards.org/cgi-bin/carddisp.pl?gene=LOC126653351
MTFP1	Mitochondrial Fission Process 1	Protein Coding	Q9UDX5	37	GC22P060646	16.8697	https://www.genecards.org/cgi-bin/carddisp.pl?gene=MTFP1
PDSS1	Decaprenyl Diphosphate Synthase Subunit 1	Protein Coding	Q5T2R2	45	GC10P026697	16.7408	https://www.genecards.org/cgi-bin/carddisp.pl?gene=PDSS1
PTPMT1	Protein Tyrosine Phosphatase Mitochondrial 1	Protein Coding	Q8WUK0	42	GC11P047576	16.7385	https://www.genecards.org/cgi-bin/carddisp.pl?gene=PTPMT1
MTERF2	Mitochondrial Transcription Termination Factor 2	Protein Coding	Q49AM1	34	GC12M106977	16.7294	https://www.genecards.org/cgi-bin/carddisp.pl?gene=MTERF2
CRLS1	Cardiolipin Synthase 1	Protein Coding	Q9UJA2	45	GC20P006005	16.6915	https://www.genecards.org/cgi-bin/carddisp.pl?gene=CRLS1
COX17	Cytochrome C Oxidase Copper Chaperone COX17	Protein Coding	Q14061	40	GC03M119654	16.6367	https://www.genecards.org/cgi-bin/carddisp.pl?gene=COX17
TRMT5	TRNA Methyltransferase 5	Protein Coding	Q32P41	42	GC14M060971	16.5473	https://www.genecards.org/cgi-bin/carddisp.pl?gene=TRMT5
MSS51	MSS51 Mitochondrial Translational Activator	Protein Coding	Q4VC12	35	GC10M073423	16.4974	https://www.genecards.org/cgi-bin/carddisp.pl?gene=MSS51
LMNA	Lamin A/C	Protein Coding	P02545	53	GC01P156082	16.4964	https://www.genecards.org/cgi-bin/carddisp.pl?gene=LMNA
PRORP	Protein Only RNase P Catalytic Subunit	Protein Coding	O15091	40	GC14P041930	16.4963	https://www.genecards.org/cgi-bin/carddisp.pl?gene=PRORP
NDUFV3	NADH:Ubiquinone Oxidoreductase Subunit V3	Protein Coding	P56181	44	GC21P042879	16.4799	https://www.genecards.org/cgi-bin/carddisp.pl?gene=NDUFV3
SLC25A14	Solute Carrier Family 25 Member 14	Protein Coding	O95258	41	GC0XP130339	16.4647	https://www.genecards.org/cgi-bin/carddisp.pl?gene=SLC25A14
ACAT1	Acetyl-CoA Acetyltransferase 1	Protein Coding	P24752	53	GC11P108121	16.4542	https://www.genecards.org/cgi-bin/carddisp.pl?gene=ACAT1
FDXR	Ferredoxin Reductase	Protein Coding	P22570	48	GC17M074862	16.4507	https://www.genecards.org/cgi-bin/carddisp.pl?gene=FDXR
ABCB7	ATP Binding Cassette Subfamily B Member 7	Protein Coding	O75027	48	GC0XM075053	16.4373	https://www.genecards.org/cgi-bin/carddisp.pl?gene=ABCB7
BAK1	BCL2 Antagonist/Killer 1	Protein Coding	Q16611	48	GC06M033572	16.4005	https://www.genecards.org/cgi-bin/carddisp.pl?gene=BAK1
SLC25A1	Solute Carrier Family 25 Member 1	Protein Coding	P53007	49	GC22M019758	16.3566	https://www.genecards.org/cgi-bin/carddisp.pl?gene=SLC25A1
RLBP1	Retinaldehyde Binding Protein 1	Protein Coding	P12271	47	GC15M089209	16.3302	https://www.genecards.org/cgi-bin/carddisp.pl?gene=RLBP1
ATP5PB	ATP Synthase Peripheral Stalk-Membrane Subunit B	Protein Coding	P24539	43	GC01P111449	16.3081	https://www.genecards.org/cgi-bin/carddisp.pl?gene=ATP5PB
COA1	Cytochrome C Oxidase Assembly Factor 1	Protein Coding	Q9GZY4	35	GC07M043608	16.2852	https://www.genecards.org/cgi-bin/carddisp.pl?gene=COA1
CHCHD3	Coiled-Coil-Helix-Coiled-Coil-Helix Domain Containing 3	Protein Coding	Q9NX63	41	GC07M132784	16.2832	https://www.genecards.org/cgi-bin/carddisp.pl?gene=CHCHD3
NFASC	Neurofascin	Protein Coding	O94856	47	GC01P204828	16.2692	https://www.genecards.org/cgi-bin/carddisp.pl?gene=NFASC
SUPV3L1	Suv3 Like RNA Helicase	Protein Coding	Q8IYB8	42	GC10P069182	16.2633	https://www.genecards.org/cgi-bin/carddisp.pl?gene=SUPV3L1
MICU3	Mitochondrial Calcium Uptake Family Member 3	Protein Coding	Q86XE3	36	GC08P017027	16.2269	https://www.genecards.org/cgi-bin/carddisp.pl?gene=MICU3
ATP5PF	ATP Synthase Peripheral Stalk Subunit F6	Protein Coding	P18859	43	GC21M026109	16.218	https://www.genecards.org/cgi-bin/carddisp.pl?gene=ATP5PF
COX7C	Cytochrome C Oxidase Subunit 7C	Protein Coding	P15954	41	GC05P086617	16.2175	https://www.genecards.org/cgi-bin/carddisp.pl?gene=COX7C
NSUN3	NOP2/Sun RNA Methyltransferase 3	Protein Coding	Q9H649	41	GC03P094062	16.2093	https://www.genecards.org/cgi-bin/carddisp.pl?gene=NSUN3
TSPO	Translocator Protein	Protein Coding	B1AH88	48	GC22P043151	16.1908	https://www.genecards.org/cgi-bin/carddisp.pl?gene=TSPO
CASP8	Caspase 8	Protein Coding	Q14790	55	GC02P201233	16.1663	https://www.genecards.org/cgi-bin/carddisp.pl?gene=CASP8
VDAC2	Voltage Dependent Anion Channel 2	Protein Coding	P45880	47	GC10P075210	16.1491	https://www.genecards.org/cgi-bin/carddisp.pl?gene=VDAC2
HTRA2	HtrA Serine Peptidase 2	Protein Coding	O43464	50	GC02P074529	16.1245	https://www.genecards.org/cgi-bin/carddisp.pl?gene=HTRA2
CYP27A1	Cytochrome P450 Family 27 Subfamily A Member 1	Protein Coding	Q02318	50	GC02P218781	16.0812	https://www.genecards.org/cgi-bin/carddisp.pl?gene=CYP27A1
HADH	Hydroxyacyl-CoA Dehydrogenase	Protein Coding	Q16836	51	GC04P107989	15.9936	https://www.genecards.org/cgi-bin/carddisp.pl?gene=HADH
LOC126859565	CDK7 Strongly-Dependent Group 2 Enhancer GRCh37_chr6:5368745-5369944	Functional Element		3	GC06P005749	15.9809	https://www.genecards.org/cgi-bin/carddisp.pl?gene=LOC126859565
APOO	Apolipoprotein O	Protein Coding	Q9BUR5	40	GC0XM023834	15.9154	https://www.genecards.org/cgi-bin/carddisp.pl?gene=APOO
FAS	Fas Cell Surface Death Receptor	Protein Coding	P25445	53	GC10P104467	15.9152	https://www.genecards.org/cgi-bin/carddisp.pl?gene=FAS
ATP5MC3	ATP Synthase Membrane Subunit C Locus 3	Protein Coding	P48201	45	GC02M175180	15.902	https://www.genecards.org/cgi-bin/carddisp.pl?gene=ATP5MC3
MTFR1	Mitochondrial Fission Regulator 1	Protein Coding	Q15390	40	GC08P065643	15.8722	https://www.genecards.org/cgi-bin/carddisp.pl?gene=MTFR1
HMGCS2	3-Hydroxy-3-Methylglutaryl-CoA Synthase 2	Protein Coding	P54868	50	GC01M119747	15.872	https://www.genecards.org/cgi-bin/carddisp.pl?gene=HMGCS2
IMMP1L	Inner Mitochondrial Membrane Peptidase Subunit 1	Protein Coding	Q96LU5	39	GC11M031432	15.8187	https://www.genecards.org/cgi-bin/carddisp.pl?gene=IMMP1L
BDNF	Brain Derived Neurotrophic Factor	Protein Coding	P23560	53	GC11M027654	15.7843	https://www.genecards.org/cgi-bin/carddisp.pl?gene=BDNF
MIR6766	MicroRNA 6766	RNA Gene		9	GC15M089326	15.7514	https://www.genecards.org/cgi-bin/carddisp.pl?gene=MIR6766
AKT1	AKT Serine/Threonine Kinase 1	Protein Coding	P31749	57	GC14M104769	15.7428	https://www.genecards.org/cgi-bin/carddisp.pl?gene=AKT1
SDHAF2	Succinate Dehydrogenase Complex Assembly Factor 2	Protein Coding	Q9NX18	46	GC11P061430	15.7408	https://www.genecards.org/cgi-bin/carddisp.pl?gene=SDHAF2
IL1B	Interleukin 1 Beta	Protein Coding	P01584	51	GC02M112829	15.7238	https://www.genecards.org/cgi-bin/carddisp.pl?gene=IL1B
MECP2	Methyl-CpG Binding Protein 2	Protein Coding	P51608	50	GC0XM154021	15.7004	https://www.genecards.org/cgi-bin/carddisp.pl?gene=MECP2
FGF21	Fibroblast Growth Factor 21	Protein Coding	Q9NSA1	42	GC19P096310	15.6545	https://www.genecards.org/cgi-bin/carddisp.pl?gene=FGF21
ANK2	Ankyrin 2	Protein Coding	Q01484	45	GC04P112729	15.6371	https://www.genecards.org/cgi-bin/carddisp.pl?gene=ANK2
ETFB	Electron Transfer Flavoprotein Subunit Beta	Protein Coding	P38117	47	GC19M051345	15.6364	https://www.genecards.org/cgi-bin/carddisp.pl?gene=ETFB
SLC25A32	Solute Carrier Family 25 Member 32	Protein Coding	Q9H2D1	45	GC08M103398	15.6303	https://www.genecards.org/cgi-bin/carddisp.pl?gene=SLC25A32
SMAD5-AS1	SMAD5 Antisense RNA 1	RNA Gene	Q9Y6J3	22	GC05M136129	15.6121	https://www.genecards.org/cgi-bin/carddisp.pl?gene=SMAD5-AS1
BCKDHB	Branched Chain Keto Acid Dehydrogenase E1 Subunit Beta	Protein Coding	P21953	47	GC06P080106	15.6115	https://www.genecards.org/cgi-bin/carddisp.pl?gene=BCKDHB
STMP1	Short Transmembrane Mitochondrial Protein 1	Protein Coding	E0CX11	29	GC07P135878	15.6094	https://www.genecards.org/cgi-bin/carddisp.pl?gene=STMP1
CPOX	Coproporphyrinogen Oxidase	Protein Coding	P36551	48	GC03M098576	15.5916	https://www.genecards.org/cgi-bin/carddisp.pl?gene=CPOX
TOMM40L	Translocase Of Outer Mitochondrial Membrane 40 Like	Protein Coding	Q969M1	38	GC01P161225	15.5191	https://www.genecards.org/cgi-bin/carddisp.pl?gene=TOMM40L
PDP1	Pyruvate Dehydrogenase Phosphatase Catalytic Subunit 1	Protein Coding	Q9P0J1	51	GC08P093857	15.4447	https://www.genecards.org/cgi-bin/carddisp.pl?gene=PDP1
GEMIN5	Gem Nuclear Organelle Associated Protein 5	Protein Coding	Q8TEQ6	42	GC05M154887	15.4222	https://www.genecards.org/cgi-bin/carddisp.pl?gene=GEMIN5
DLAT	Dihydrolipoamide S-Acetyltransferase	Protein Coding	P10515	50	GC11P112312	15.4013	https://www.genecards.org/cgi-bin/carddisp.pl?gene=DLAT
COQ8B	Coenzyme Q8B	Protein Coding	Q96D53	43	GC19M085545	15.3847	https://www.genecards.org/cgi-bin/carddisp.pl?gene=COQ8B
SLC25A2	Solute Carrier Family 25 Member 2	Protein Coding	Q9BXI2	38	GC05M141302	15.3709	https://www.genecards.org/cgi-bin/carddisp.pl?gene=SLC25A2
PAM16	Presequence Translocase Associated Motor 16	Protein Coding	Q9Y3D7	42	GC16M014262	15.3651	https://www.genecards.org/cgi-bin/carddisp.pl?gene=PAM16
ACADL	Acyl-CoA Dehydrogenase Long Chain	Protein Coding	P28330	45	GC02M210187	15.3064	https://www.genecards.org/cgi-bin/carddisp.pl?gene=ACADL
CDH23	Cadherin Related 23	Protein Coding	Q9H251	49	GC10P071396	15.2922	https://www.genecards.org/cgi-bin/carddisp.pl?gene=CDH23
MYBPC3	Myosin Binding Protein C3	Protein Coding	Q14896	50	GC11M116485	15.2811	https://www.genecards.org/cgi-bin/carddisp.pl?gene=MYBPC3
PTCD1	Pentatricopeptide Repeat Domain 1	Protein Coding	O75127	38	GC07M099847	15.2765	https://www.genecards.org/cgi-bin/carddisp.pl?gene=PTCD1
PPIF	Peptidylprolyl Isomerase F	Protein Coding	P30405	47	GC10P104284	15.2677	https://www.genecards.org/cgi-bin/carddisp.pl?gene=PPIF
PDE5A	Phosphodiesterase 5A	Protein Coding	O76074	48	GC04M119494	15.2498	https://www.genecards.org/cgi-bin/carddisp.pl?gene=PDE5A
CPT1A	Carnitine Palmitoyltransferase 1A	Protein Coding	P50416	51	GC11M068754	15.2474	https://www.genecards.org/cgi-bin/carddisp.pl?gene=CPT1A
TRIT1	TRNA Isopentenyltransferase 1	Protein Coding	Q9H3H1	45	GC01M039842	15.2443	https://www.genecards.org/cgi-bin/carddisp.pl?gene=TRIT1
RYR1	Ryanodine Receptor 1	Protein Coding	P21817	52	GC19P095927	15.2065	https://www.genecards.org/cgi-bin/carddisp.pl?gene=RYR1
LOC126806484	CDK7 Strongly-Dependent Group 2 Enhancer GRCh37_chr2:207634423-207635622	Functional Element		3	GC02P206769	15.1992	https://www.genecards.org/cgi-bin/carddisp.pl?gene=LOC126806484
CHKB	Choline Kinase Beta	Protein Coding	Q9Y259	47	GC22M050578	15.1975	https://www.genecards.org/cgi-bin/carddisp.pl?gene=CHKB
EPRS1	Glutamyl-Prolyl-TRNA Synthetase 1	Protein Coding	P07814	47	GC01M219969	15.0931	https://www.genecards.org/cgi-bin/carddisp.pl?gene=EPRS1
COX6C	Cytochrome C Oxidase Subunit 6C	Protein Coding	P09669	42	GC08M099899	15.0746	https://www.genecards.org/cgi-bin/carddisp.pl?gene=COX6C
SHMT2	Serine Hydroxymethyltransferase 2	Protein Coding	P34897	50	GC12P057229	15.0564	https://www.genecards.org/cgi-bin/carddisp.pl?gene=SHMT2
SACS	Sacsin Molecular Chaperone	Protein Coding	Q9NZJ4	41	GC13M023288	15.0501	https://www.genecards.org/cgi-bin/carddisp.pl?gene=SACS
CSF2RB	Colony Stimulating Factor 2 Receptor Subunit Beta	Protein Coding	P32927	51	GC22P036913	15.0449	https://www.genecards.org/cgi-bin/carddisp.pl?gene=CSF2RB
MYH7	Myosin Heavy Chain 7	Protein Coding	P12883	51	GC14M023412	15.0338	https://www.genecards.org/cgi-bin/carddisp.pl?gene=MYH7
MTERF3	Mitochondrial Transcription Termination Factor 3	Protein Coding	Q96E29	38	GC08M096240	14.9533	https://www.genecards.org/cgi-bin/carddisp.pl?gene=MTERF3
OMA1	OMA1 Zinc Metallopeptidase	Protein Coding	Q96E52	40	GC01M058415	14.9205	https://www.genecards.org/cgi-bin/carddisp.pl?gene=OMA1
ECE1	Endothelin Converting Enzyme 1	Protein Coding	P42892	52	GC01M021217	14.8752	https://www.genecards.org/cgi-bin/carddisp.pl?gene=ECE1
PGR-AS1	PGR Antisense RNA 1	RNA Gene		11	GC11P101131	14.8751	https://www.genecards.org/cgi-bin/carddisp.pl?gene=PGR-AS1
DAP3	Death Associated Protein 3	Protein Coding	P51398	45	GC01P158876	14.8645	https://www.genecards.org/cgi-bin/carddisp.pl?gene=DAP3
GJB2	Gap Junction Protein Beta 2	Protein Coding	P29033	49	GC13M020187	14.8121	https://www.genecards.org/cgi-bin/carddisp.pl?gene=GJB2
ATP5F1C	ATP Synthase F1 Subunit Gamma	Protein Coding	P36542	43	GC10P007789	14.799	https://www.genecards.org/cgi-bin/carddisp.pl?gene=ATP5F1C
ACAA2	Acetyl-CoA Acyltransferase 2	Protein Coding	P42765	47	GC18M049782	14.7675	https://www.genecards.org/cgi-bin/carddisp.pl?gene=ACAA2
GATC	Glutamyl-TRNA Amidotransferase Subunit C	Protein Coding	O43716	41	GC12P120446	14.7594	https://www.genecards.org/cgi-bin/carddisp.pl?gene=GATC
ERLIN2	ER Lipid Raft Associated 2	Protein Coding	O94905	47	GC08P037736	14.7557	https://www.genecards.org/cgi-bin/carddisp.pl?gene=ERLIN2
ATP5PD	ATP Synthase Peripheral Stalk Subunit D	Protein Coding	O75947	41	GC17M075079	14.7425	https://www.genecards.org/cgi-bin/carddisp.pl?gene=ATP5PD
MTARC2	Mitochondrial Amidoxime Reducing Component 2	Protein Coding	Q969Z3	39	GC01P220748	14.7332	https://www.genecards.org/cgi-bin/carddisp.pl?gene=MTARC2
VCP	Valosin Containing Protein	Protein Coding	P55072	53	GC09M035056	14.7113	https://www.genecards.org/cgi-bin/carddisp.pl?gene=VCP
VARS1	Valyl-TRNA Synthetase 1	Protein Coding	P26640	47	GC06M087225	14.6782	https://www.genecards.org/cgi-bin/carddisp.pl?gene=VARS1
TMX2-CTNND1	TMX2-CTNND1 Readthrough (NMD Candidate)	RNA Gene		17	GC11P057712	14.6773	https://www.genecards.org/cgi-bin/carddisp.pl?gene=TMX2-CTNND1
PYURF	PIGY Upstream Open Reading Frame	Protein Coding	Q96I23	31	GC04M088521	14.6697	https://www.genecards.org/cgi-bin/carddisp.pl?gene=PYURF
NDUFB6	NADH:Ubiquinone Oxidoreductase Subunit B6	Protein Coding	O95139	42	GC09M032553	14.6481	https://www.genecards.org/cgi-bin/carddisp.pl?gene=NDUFB6
MTRES1	Mitochondrial Transcription Rescue Factor 1	Protein Coding	Q9P0P8	32	GC06P119826	14.6223	https://www.genecards.org/cgi-bin/carddisp.pl?gene=MTRES1
ITM2B	Integral Membrane Protein 2B	Protein Coding	Q9Y287	48	GC13P048233	14.6005	https://www.genecards.org/cgi-bin/carddisp.pl?gene=ITM2B
PITRM1-AS1	PITRM1 Antisense RNA 1	RNA Gene		17	GC10P003141	14.5997	https://www.genecards.org/cgi-bin/carddisp.pl?gene=PITRM1-AS1
POLR1C	RNA Polymerase I And III Subunit C	Protein Coding	O15160	48	GC06P119129	14.5788	https://www.genecards.org/cgi-bin/carddisp.pl?gene=POLR1C
COX5B	Cytochrome C Oxidase Subunit 5B	Protein Coding	P10606	43	GC02P097628	14.4965	https://www.genecards.org/cgi-bin/carddisp.pl?gene=COX5B
PTEN	Phosphatase And Tensin Homolog	Protein Coding	P60484	55	GC10P104451	14.4963	https://www.genecards.org/cgi-bin/carddisp.pl?gene=PTEN
IDH2	Isocitrate Dehydrogenase (NADP(+)) 2	Protein Coding	P48735	55	GC15M090083	14.4862	https://www.genecards.org/cgi-bin/carddisp.pl?gene=IDH2
MRM3	Mitochondrial RRNA Methyltransferase 3	Protein Coding	Q9HC36	40	GC17P015377	14.4339	https://www.genecards.org/cgi-bin/carddisp.pl?gene=MRM3
CHKB-CPT1B	CHKB-CPT1B Readthrough (NMD Candidate)	RNA Gene		18	GC22M050568	14.385	https://www.genecards.org/cgi-bin/carddisp.pl?gene=CHKB-CPT1B
NLRX1	NLR Family Member X1	Protein Coding	Q86UT6	43	GC11P119166	14.379	https://www.genecards.org/cgi-bin/carddisp.pl?gene=NLRX1
FASTKD5	FAST Kinase Domains 5	Protein Coding	Q7L8L6	36	GC20M003911	14.344	https://www.genecards.org/cgi-bin/carddisp.pl?gene=FASTKD5
PHB1	Prohibitin 1	Protein Coding	P35232	49	GC17M068585	14.3032	https://www.genecards.org/cgi-bin/carddisp.pl?gene=PHB1
COQ6	Coenzyme Q6, Monooxygenase	Protein Coding	Q9Y2Z9	47	GC14P073949	14.294	https://www.genecards.org/cgi-bin/carddisp.pl?gene=COQ6
TUBB6	Tubulin Beta 6 Class V	Protein Coding	Q9BUF5	46	GC18P012307	14.2399	https://www.genecards.org/cgi-bin/carddisp.pl?gene=TUBB6
NDUFS5	NADH:Ubiquinone Oxidoreductase Subunit S5	Protein Coding	O43920	44	GC01P039026	14.2255	https://www.genecards.org/cgi-bin/carddisp.pl?gene=NDUFS5
ENDOG	Endonuclease G	Protein Coding	Q14249	47	GC09P128818	14.2225	https://www.genecards.org/cgi-bin/carddisp.pl?gene=ENDOG
SIRT1	Sirtuin 1	Protein Coding	Q96EB6	52	GC10P067884	14.2066	https://www.genecards.org/cgi-bin/carddisp.pl?gene=SIRT1
SLC25A22	Solute Carrier Family 25 Member 22	Protein Coding	Q9H936	44	GC11M009580	14.2013	https://www.genecards.org/cgi-bin/carddisp.pl?gene=SLC25A22
GPAM	Glycerol-3-Phosphate Acyltransferase, Mitochondrial	Protein Coding	Q9HCL2	46	GC10M112148	14.1638	https://www.genecards.org/cgi-bin/carddisp.pl?gene=GPAM
OTC	Ornithine Transcarbamylase	Protein Coding	P00480	50	GC0XP038330	14.1293	https://www.genecards.org/cgi-bin/carddisp.pl?gene=OTC
PDHB	Pyruvate Dehydrogenase E1 Subunit Beta	Protein Coding	P11177	50	GC03M058429	14.0048	https://www.genecards.org/cgi-bin/carddisp.pl?gene=PDHB
ATP5MC2	ATP Synthase Membrane Subunit C Locus 2	Protein Coding	Q06055	41	GC12M053730	13.99	https://www.genecards.org/cgi-bin/carddisp.pl?gene=ATP5MC2
SDHAF4	Succinate Dehydrogenase Complex Assembly Factor 4	Protein Coding	Q5VUM1	34	GC06P070566	13.9593	https://www.genecards.org/cgi-bin/carddisp.pl?gene=SDHAF4
OGDH	Oxoglutarate Dehydrogenase	Protein Coding	Q02218	50	GC07P044606	13.9187	https://www.genecards.org/cgi-bin/carddisp.pl?gene=OGDH
VDAC3	Voltage Dependent Anion Channel 3	Protein Coding	Q9Y277	47	GC08P042392	13.904	https://www.genecards.org/cgi-bin/carddisp.pl?gene=VDAC3
CPS1	Carbamoyl-Phosphate Synthase 1	Protein Coding	P31327	52	GC02P210477	13.8919	https://www.genecards.org/cgi-bin/carddisp.pl?gene=CPS1
DNAH8	Dynein Axonemal Heavy Chain 8	Protein Coding	Q96JB1	41	GC06P119084	13.8714	https://www.genecards.org/cgi-bin/carddisp.pl?gene=DNAH8
GLUD1	Glutamate Dehydrogenase 1	Protein Coding	P00367	53	GC10M087050	13.8555	https://www.genecards.org/cgi-bin/carddisp.pl?gene=GLUD1
COX7A2	Cytochrome C Oxidase Subunit 7A2	Protein Coding	P14406	40	GC06M075237	13.8476	https://www.genecards.org/cgi-bin/carddisp.pl?gene=COX7A2
ERCC6	ERCC Excision Repair 6, Chromatin Remodeling Factor	Protein Coding	Q03468	50	GC10M049454	13.8438	https://www.genecards.org/cgi-bin/carddisp.pl?gene=ERCC6
SLC25A11	Solute Carrier Family 25 Member 11	Protein Coding	Q02978	47	GC17M004937	13.8408	https://www.genecards.org/cgi-bin/carddisp.pl?gene=SLC25A11
SDHAF3	Succinate Dehydrogenase Complex Assembly Factor 3	Protein Coding	Q9NRP4	36	GC07P097116	13.8218	https://www.genecards.org/cgi-bin/carddisp.pl?gene=SDHAF3
SLC25A27	Solute Carrier Family 25 Member 27	Protein Coding	O95847	41	GC06P046652	13.7664	https://www.genecards.org/cgi-bin/carddisp.pl?gene=SLC25A27
ALB	Albumin	Protein Coding	P02768	52	GC04P073397	13.7158	https://www.genecards.org/cgi-bin/carddisp.pl?gene=ALB
EME2	Essential Meiotic Structure-Specific Endonuclease Subunit 2	Protein Coding	A4GXA9	36	GC16P059798	13.7113	https://www.genecards.org/cgi-bin/carddisp.pl?gene=EME2
RHOT1	Ras Homolog Family Member T1	Protein Coding	Q8IXI2	46	GC17P032142	13.692	https://www.genecards.org/cgi-bin/carddisp.pl?gene=RHOT1
GDAP1	Ganglioside Induced Differentiation Associated Protein 1	Protein Coding	Q8TB36	47	GC08P074315	13.6815	https://www.genecards.org/cgi-bin/carddisp.pl?gene=GDAP1
SIRT5	Sirtuin 5	Protein Coding	Q9NXA8	48	GC06P013574	13.6754	https://www.genecards.org/cgi-bin/carddisp.pl?gene=SIRT5
IL10	Interleukin 10	Protein Coding	P22301	51	GC01M206767	13.6504	https://www.genecards.org/cgi-bin/carddisp.pl?gene=IL10
CRP	C-Reactive Protein	Protein Coding	P02741	49	GC01M159734	13.6262	https://www.genecards.org/cgi-bin/carddisp.pl?gene=CRP
CHCHD6	Coiled-Coil-Helix-Coiled-Coil-Helix Domain Containing 6	Protein Coding	Q9BRQ6	41	GC03P126704	13.5428	https://www.genecards.org/cgi-bin/carddisp.pl?gene=CHCHD6
PRIMPOL	Primase And DNA Directed Polymerase	Protein Coding	Q96LW4	37	GC04P184649	13.528	https://www.genecards.org/cgi-bin/carddisp.pl?gene=PRIMPOL
PEX16	Peroxisomal Biogenesis Factor 16	Protein Coding	Q9Y5Y5	43	GC11M116463	13.5077	https://www.genecards.org/cgi-bin/carddisp.pl?gene=PEX16
GBA1	Glucosylceramidase Beta 1	Protein Coding	P04062	53	GC01M158826	13.4189	https://www.genecards.org/cgi-bin/carddisp.pl?gene=GBA1
STOML2	Stomatin Like 2	Protein Coding	Q9UJZ1	42	GC09M035099	13.3652	https://www.genecards.org/cgi-bin/carddisp.pl?gene=STOML2
SAMM50	SAMM50 Sorting And Assembly Machinery Component	Protein Coding	Q9Y512	42	GC22P043955	13.33	https://www.genecards.org/cgi-bin/carddisp.pl?gene=SAMM50
NRF1	Nuclear Respiratory Factor 1	Protein Coding	Q16656	48	GC07P129611	13.3123	https://www.genecards.org/cgi-bin/carddisp.pl?gene=NRF1
ABCB10	ATP Binding Cassette Subfamily B Member 10	Protein Coding	Q9NRK6	43	GC01M229516	13.3051	https://www.genecards.org/cgi-bin/carddisp.pl?gene=ABCB10
NOS2	Nitric Oxide Synthase 2	Protein Coding	P35228	53	GC17M027756	13.2826	https://www.genecards.org/cgi-bin/carddisp.pl?gene=NOS2
PSEN1	Presenilin 1	Protein Coding	P49768	55	GC14P073136	13.2817	https://www.genecards.org/cgi-bin/carddisp.pl?gene=PSEN1
ALMS1	ALMS1 Centrosome And Basal Body Associated Protein	Protein Coding	Q8TCU4	45	GC02P073385	13.2589	https://www.genecards.org/cgi-bin/carddisp.pl?gene=ALMS1
HIF1A	Hypoxia Inducible Factor 1 Subunit Alpha	Protein Coding	Q16665	52	GC14P061695	13.2472	https://www.genecards.org/cgi-bin/carddisp.pl?gene=HIF1A
NDUFC1	NADH:Ubiquinone Oxidoreductase Subunit C1	Protein Coding	O43677	39	GC04M139269	13.2122	https://www.genecards.org/cgi-bin/carddisp.pl?gene=NDUFC1
PHB2	Prohibitin 2	Protein Coding	Q99623	46	GC12M006965	13.2072	https://www.genecards.org/cgi-bin/carddisp.pl?gene=PHB2
ATP5MG	ATP Synthase Membrane Subunit G	Protein Coding	O75964	39	GC11P121182	13.2057	https://www.genecards.org/cgi-bin/carddisp.pl?gene=ATP5MG
TRAP1	TNF Receptor Associated Protein 1	Protein Coding	Q12931	47	GC16M014248	13.2012	https://www.genecards.org/cgi-bin/carddisp.pl?gene=TRAP1
NRL	Neural Retina Leucine Zipper	Protein Coding	P54845	44	GC14M024078	13.1822	https://www.genecards.org/cgi-bin/carddisp.pl?gene=NRL
TMEM11	Transmembrane Protein 11	Protein Coding	P17152	40	GC17M021197	13.1816	https://www.genecards.org/cgi-bin/carddisp.pl?gene=TMEM11
SLC25A38	Solute Carrier Family 25 Member 38	Protein Coding	Q96DW6	41	GC03P040369	13.179	https://www.genecards.org/cgi-bin/carddisp.pl?gene=SLC25A38
SLC25A37	Solute Carrier Family 25 Member 37	Protein Coding	Q9NYZ2	42	GC08P023528	13.1757	https://www.genecards.org/cgi-bin/carddisp.pl?gene=SLC25A37
MTX2	Metaxin 2	Protein Coding	O75431	45	GC02P176269	13.1712	https://www.genecards.org/cgi-bin/carddisp.pl?gene=MTX2
CFTR	CF Transmembrane Conductance Regulator	Protein Coding	P13569	54	GC07P117287	13.171	https://www.genecards.org/cgi-bin/carddisp.pl?gene=CFTR
SLC25A51	Solute Carrier Family 25 Member 51	Protein Coding	Q9H1U9	39	GC09M042066	13.0994	https://www.genecards.org/cgi-bin/carddisp.pl?gene=SLC25A51
ATP13A2	ATPase Cation Transporting 13A2	Protein Coding	Q9NQ11	48	GC01M016985	13.0894	https://www.genecards.org/cgi-bin/carddisp.pl?gene=ATP13A2
HTT	Huntingtin	Protein Coding	P42858	48	GC04P003041	13.0655	https://www.genecards.org/cgi-bin/carddisp.pl?gene=HTT
MYO1H	Myosin IH	Protein Coding	Q8N1T3	38	GC12P109311	13.0204	https://www.genecards.org/cgi-bin/carddisp.pl?gene=MYO1H
ATP5MF	ATP Synthase Membrane Subunit F	Protein Coding	P56134	39	GC07M099843	12.9896	https://www.genecards.org/cgi-bin/carddisp.pl?gene=ATP5MF
ZFYVE26	Zinc Finger FYVE-Type Containing 26	Protein Coding	Q68DK2	43	GC14M067727	12.9716	https://www.genecards.org/cgi-bin/carddisp.pl?gene=ZFYVE26
EMSLR	E2F1 MRNA Stabilizing LncRNA	RNA Gene		14	GC07P104345	12.9562	https://www.genecards.org/cgi-bin/carddisp.pl?gene=EMSLR
STAR	Steroidogenic Acute Regulatory Protein	Protein Coding	P49675	48	GC08M038200	12.9514	https://www.genecards.org/cgi-bin/carddisp.pl?gene=STAR
IGF1	Insulin Like Growth Factor 1	Protein Coding	P05019	52	GC12M102395	12.9468	https://www.genecards.org/cgi-bin/carddisp.pl?gene=IGF1
PLA2G6	Phospholipase A2 Group VI	Protein Coding	O60733	51	GC22M074272	12.9372	https://www.genecards.org/cgi-bin/carddisp.pl?gene=PLA2G6
COQ5	Coenzyme Q5, Methyltransferase	Protein Coding	Q5HYK3	45	GC12M120503	12.9262	https://www.genecards.org/cgi-bin/carddisp.pl?gene=COQ5
SLC25A29	Solute Carrier Family 25 Member 29	Protein Coding	Q8N8R3	43	GC14M117581	12.9125	https://www.genecards.org/cgi-bin/carddisp.pl?gene=SLC25A29
COASY	Coenzyme A Synthase	Protein Coding	Q13057	48	GC17P042561	12.8969	https://www.genecards.org/cgi-bin/carddisp.pl?gene=COASY
PRICKLE2	Prickle Planar Cell Polarity Protein 2	Protein Coding	Q7Z3G6	44	GC03M064092	12.8916	https://www.genecards.org/cgi-bin/carddisp.pl?gene=PRICKLE2
WFS1	Wolframin ER Transmembrane Glycoprotein	Protein Coding	O76024	49	GC04P006269	12.8852	https://www.genecards.org/cgi-bin/carddisp.pl?gene=WFS1
ADIPOQ	Adiponectin, C1Q And Collagen Domain Containing	Protein Coding	Q15848	50	GC03P186842	12.8832	https://www.genecards.org/cgi-bin/carddisp.pl?gene=ADIPOQ
HIBCH	3-Hydroxyisobutyryl-CoA Hydrolase	Protein Coding	Q6NVY1	46	GC02M190189	12.8719	https://www.genecards.org/cgi-bin/carddisp.pl?gene=HIBCH
TRMT61B	TRNA Methyltransferase 61B	Protein Coding	Q9BVS5	37	GC02M028849	12.733	https://www.genecards.org/cgi-bin/carddisp.pl?gene=TRMT61B
MPV17L	MPV17 Mitochondrial Inner Membrane Protein Like	Protein Coding	Q2QL34	35	GC16P060172	12.723	https://www.genecards.org/cgi-bin/carddisp.pl?gene=MPV17L
KAT14	Lysine Acetyltransferase 14	Protein Coding	Q9H8E8	41	GC20P018140	12.7056	https://www.genecards.org/cgi-bin/carddisp.pl?gene=KAT14
GPT	Glutamic--Pyruvic Transaminase	Protein Coding	P24298	45	GC08P144502	12.7	https://www.genecards.org/cgi-bin/carddisp.pl?gene=GPT
SLC25A28	Solute Carrier Family 25 Member 28	Protein Coding	Q96A46	40	GC10M099610	12.6854	https://www.genecards.org/cgi-bin/carddisp.pl?gene=SLC25A28
NARS1	Asparaginyl-TRNA Synthetase 1	Protein Coding	O43776	47	GC18M057601	12.6772	https://www.genecards.org/cgi-bin/carddisp.pl?gene=NARS1
NLRP3	NLR Family Pyrin Domain Containing 3	Protein Coding	Q96P20	52	GC01P247416	12.6761	https://www.genecards.org/cgi-bin/carddisp.pl?gene=NLRP3
COA7	Cytochrome C Oxidase Assembly Factor 7	Protein Coding	Q96BR5	38	GC01M052684	12.6683	https://www.genecards.org/cgi-bin/carddisp.pl?gene=COA7
VWF	Von Willebrand Factor	Protein Coding	P04275	52	GC12M006422	12.6381	https://www.genecards.org/cgi-bin/carddisp.pl?gene=VWF
PCCB	Propionyl-CoA Carboxylase Subunit Beta	Protein Coding	P05166	51	GC03P136250	12.631	https://www.genecards.org/cgi-bin/carddisp.pl?gene=PCCB
NDUFA4L2	NDUFA4 Mitochondrial Complex Associated Like 2	Protein Coding	Q9NRX3	39	GC12M057234	12.6025	https://www.genecards.org/cgi-bin/carddisp.pl?gene=NDUFA4L2
GATB	Glutamyl-TRNA Amidotransferase Subunit B	Protein Coding	O75879	45	GC04M151670	12.5807	https://www.genecards.org/cgi-bin/carddisp.pl?gene=GATB
CHCHD2	Coiled-Coil-Helix-Coiled-Coil-Helix Domain Containing 2	Protein Coding	Q9Y6H1	42	GC07M056101	12.5751	https://www.genecards.org/cgi-bin/carddisp.pl?gene=CHCHD2
METAP1D	Methionyl Aminopeptidase Type 1D, Mitochondrial	Protein Coding	Q6UB28	41	GC02P172000	12.5586	https://www.genecards.org/cgi-bin/carddisp.pl?gene=METAP1D
COX19	Cytochrome C Oxidase Assembly Factor COX19	Protein Coding	Q49B96	37	GC07M000898	12.5539	https://www.genecards.org/cgi-bin/carddisp.pl?gene=COX19
GDF15	Growth Differentiation Factor 15	Protein Coding	Q99988	46	GC19P095553	12.531	https://www.genecards.org/cgi-bin/carddisp.pl?gene=GDF15
TGFB1	Transforming Growth Factor Beta 1	Protein Coding	P01137	56	GC19M041301	12.5156	https://www.genecards.org/cgi-bin/carddisp.pl?gene=TGFB1
PPARA	Peroxisome Proliferator Activated Receptor Alpha	Protein Coding	Q07869	48	GC22P046150	12.513	https://www.genecards.org/cgi-bin/carddisp.pl?gene=PPARA
CAT	Catalase	Protein Coding	P04040	55	GC11P034460	12.4935	https://www.genecards.org/cgi-bin/carddisp.pl?gene=CAT
AARS1	Alanyl-TRNA Synthetase 1	Protein Coding	P49588	48	GC16M072514	12.4722	https://www.genecards.org/cgi-bin/carddisp.pl?gene=AARS1
MIF4GD-DT	MIF4GD Divergent Transcript	RNA Gene		16	GC17P094463	12.4712	https://www.genecards.org/cgi-bin/carddisp.pl?gene=MIF4GD-DT
CFAP410	Cilia And Flagella Associated Protein 410	Protein Coding	O43822	39	GC21M044330	12.4525	https://www.genecards.org/cgi-bin/carddisp.pl?gene=CFAP410
ABCD1	ATP Binding Cassette Subfamily D Member 1	Protein Coding	P33897	50	GC0XP153724	12.4364	https://www.genecards.org/cgi-bin/carddisp.pl?gene=ABCD1
PDSS2	Decaprenyl Diphosphate Synthase Subunit 2	Protein Coding	Q86YH6	45	GC06M107152	12.4179	https://www.genecards.org/cgi-bin/carddisp.pl?gene=PDSS2
MEG3	Maternally Expressed 3	RNA Gene		29	GC14P114433	12.3962	https://www.genecards.org/cgi-bin/carddisp.pl?gene=MEG3
GCDH	Glutaryl-CoA Dehydrogenase	Protein Coding	Q92947	49	GC19P012891	12.3901	https://www.genecards.org/cgi-bin/carddisp.pl?gene=GCDH
BNIP3	BCL2 Interacting Protein 3	Protein Coding	Q12983	44	GC10M131966	12.385	https://www.genecards.org/cgi-bin/carddisp.pl?gene=BNIP3
ATP5IF1	ATP Synthase Inhibitory Factor Subunit 1	Protein Coding	Q9UII2	39	GC01P031835	12.3805	https://www.genecards.org/cgi-bin/carddisp.pl?gene=ATP5IF1
AK2	Adenylate Kinase 2	Protein Coding	P54819	51	GC01M033007	12.3632	https://www.genecards.org/cgi-bin/carddisp.pl?gene=AK2
PIGY	Phosphatidylinositol Glycan Anchor Biosynthesis Class Y	Protein Coding	Q3MUY2	38	GC04M088520	12.3485	https://www.genecards.org/cgi-bin/carddisp.pl?gene=PIGY
SYNJ2BP-COX16	SYNJ2BP-COX16 Readthrough	Protein Coding		16	GC14M070325	12.3324	https://www.genecards.org/cgi-bin/carddisp.pl?gene=SYNJ2BP-COX16
MTOR	Mechanistic Target Of Rapamycin Kinase	Protein Coding	P42345	59	GC01M011106	12.3069	https://www.genecards.org/cgi-bin/carddisp.pl?gene=MTOR
DDHD1	DDHD Domain Containing 1	Protein Coding	Q8NEL9	42	GC14M053036	12.3026	https://www.genecards.org/cgi-bin/carddisp.pl?gene=DDHD1
NFE2L2	NFE2 Like BZIP Transcription Factor 2	Protein Coding	Q16236	54	GC02M177227	12.2794	https://www.genecards.org/cgi-bin/carddisp.pl?gene=NFE2L2
GADD45GIP1	GADD45G Interacting Protein 1	Protein Coding	Q8TAE8	39	GC19M012953	12.2314	https://www.genecards.org/cgi-bin/carddisp.pl?gene=GADD45GIP1
EDN1	Endothelin 1	Protein Coding	P05305	52	GC06P012236	12.2006	https://www.genecards.org/cgi-bin/carddisp.pl?gene=EDN1
SPAST	Spastin	Protein Coding	Q9UBP0	45	GC02P032063	12.1278	https://www.genecards.org/cgi-bin/carddisp.pl?gene=SPAST
CYP11A1	Cytochrome P450 Family 11 Subfamily A Member 1	Protein Coding	P05108	51	GC15M074337	12.1203	https://www.genecards.org/cgi-bin/carddisp.pl?gene=CYP11A1
GSR	Glutathione-Disulfide Reductase	Protein Coding	P00390	53	GC08M030678	12.1141	https://www.genecards.org/cgi-bin/carddisp.pl?gene=GSR
FECH	Ferrochelatase	Protein Coding	P22830	51	GC18M057544	12.1012	https://www.genecards.org/cgi-bin/carddisp.pl?gene=FECH
STAT3	Signal Transducer And Activator Of Transcription 3	Protein Coding	P40763	57	GC17M042313	12.097	https://www.genecards.org/cgi-bin/carddisp.pl?gene=STAT3
HMGCL	3-Hydroxy-3-Methylglutaryl-CoA Lyase	Protein Coding	P35914	49	GC01M023801	12.0642	https://www.genecards.org/cgi-bin/carddisp.pl?gene=HMGCL
PTRH2	Peptidyl-TRNA Hydrolase 2	Protein Coding	Q9Y3E5	47	GC17M059674	12.0619	https://www.genecards.org/cgi-bin/carddisp.pl?gene=PTRH2
NDUFB1	NADH:Ubiquinone Oxidoreductase Subunit B1	Protein Coding	O75438	40	GC14M092116	12.018	https://www.genecards.org/cgi-bin/carddisp.pl?gene=NDUFB1
MYH6	Myosin Heavy Chain 6	Protein Coding	P13533	50	GC14M023381	12.004	https://www.genecards.org/cgi-bin/carddisp.pl?gene=MYH6
FUS	FUS RNA Binding Protein	Protein Coding	P35637	48	GC16P031180	11.9769	https://www.genecards.org/cgi-bin/carddisp.pl?gene=FUS
MIR7-3HG	MIR7-3 Host Gene	RNA Gene	Q8N6C7	27	GC19P094936	11.9749	https://www.genecards.org/cgi-bin/carddisp.pl?gene=MIR7-3HG
FDX1	Ferredoxin 1	Protein Coding	P10109	44	GC11P110429	11.9116	https://www.genecards.org/cgi-bin/carddisp.pl?gene=FDX1
KNG1	Kininogen 1	Protein Coding	P01042	52	GC03P186717	11.8999	https://www.genecards.org/cgi-bin/carddisp.pl?gene=KNG1
CA5A	Carbonic Anhydrase 5A	Protein Coding	P35218	47	GC16M087882	11.8879	https://www.genecards.org/cgi-bin/carddisp.pl?gene=CA5A
NFKB1	Nuclear Factor Kappa B Subunit 1	Protein Coding	P19838	56	GC04P102501	11.8532	https://www.genecards.org/cgi-bin/carddisp.pl?gene=NFKB1
MARCHF5	Membrane Associated Ring-CH-Type Finger 5	Protein Coding	Q9NX47	41	GC10P104527	11.8026	https://www.genecards.org/cgi-bin/carddisp.pl?gene=MARCHF5
MYO7A	Myosin VIIA	Protein Coding	Q13402	47	GC11P077128	11.7936	https://www.genecards.org/cgi-bin/carddisp.pl?gene=MYO7A
PLD6	Phospholipase D Family Member 6	Protein Coding	Q8N2A8	37	GC17M017402	11.7265	https://www.genecards.org/cgi-bin/carddisp.pl?gene=PLD6
SQSTM1	Sequestosome 1	Protein Coding	Q13501	53	GC05P179806	11.723	https://www.genecards.org/cgi-bin/carddisp.pl?gene=SQSTM1
TBK1	TANK Binding Kinase 1	Protein Coding	Q9UHD2	52	GC12P064451	11.717	https://www.genecards.org/cgi-bin/carddisp.pl?gene=TBK1
SLC25A33	Solute Carrier Family 25 Member 33	Protein Coding	Q9BSK2	40	GC01P009539	11.7122	https://www.genecards.org/cgi-bin/carddisp.pl?gene=SLC25A33
SLC25A39	Solute Carrier Family 25 Member 39	Protein Coding	Q9BZJ4	42	GC17M044319	11.7104	https://www.genecards.org/cgi-bin/carddisp.pl?gene=SLC25A39
CFH	Complement Factor H	Protein Coding	P08603	51	GC01P196621	11.7103	https://www.genecards.org/cgi-bin/carddisp.pl?gene=CFH
CALM1	Calmodulin 1	Protein Coding	P0DP23	49	GC14P090396	11.7077	https://www.genecards.org/cgi-bin/carddisp.pl?gene=CALM1
RHOT2	Ras Homolog Family Member T2	Protein Coding	Q8IXI1	44	GC16P059748	11.6892	https://www.genecards.org/cgi-bin/carddisp.pl?gene=RHOT2
PCCA	Propionyl-CoA Carboxylase Subunit Alpha	Protein Coding	P05165	51	GC13P100089	11.6404	https://www.genecards.org/cgi-bin/carddisp.pl?gene=PCCA
RNASEH2C	Ribonuclease H2 Subunit C	Protein Coding	Q8TDP1	42	GC11M065714	11.6299	https://www.genecards.org/cgi-bin/carddisp.pl?gene=RNASEH2C
GPD2	Glycerol-3-Phosphate Dehydrogenase 2	Protein Coding	P43304	50	GC02P156401	11.6193	https://www.genecards.org/cgi-bin/carddisp.pl?gene=GPD2
HSP90AA1	Heat Shock Protein 90 Alpha Family Class A Member 1	Protein Coding	P07900	55	GC14M102080	11.6174	https://www.genecards.org/cgi-bin/carddisp.pl?gene=HSP90AA1
MCL1	MCL1 Apoptosis Regulator, BCL2 Family Member	Protein Coding	Q07820	51	GC01M158584	11.6144	https://www.genecards.org/cgi-bin/carddisp.pl?gene=MCL1
APOOL	Apolipoprotein O Like	Protein Coding	Q6UXV4	37	GC0XP085003	11.6018	https://www.genecards.org/cgi-bin/carddisp.pl?gene=APOOL
MCAT	Malonyl-CoA-Acyl Carrier Protein Transacylase	Protein Coding	Q8IVS2	44	GC22M043132	11.5856	https://www.genecards.org/cgi-bin/carddisp.pl?gene=MCAT
NPPA	Natriuretic Peptide A	Protein Coding	P01160	48	GC01M011855	11.5783	https://www.genecards.org/cgi-bin/carddisp.pl?gene=NPPA
TTPA	Alpha Tocopherol Transfer Protein	Protein Coding	P49638	45	GC08M063048	11.5522	https://www.genecards.org/cgi-bin/carddisp.pl?gene=TTPA
HMOX1	Heme Oxygenase 1	Protein Coding	P09601	55	GC22P035380	11.5214	https://www.genecards.org/cgi-bin/carddisp.pl?gene=HMOX1
SLC25A31	Solute Carrier Family 25 Member 31	Protein Coding	Q9H0C2	42	GC04P127730	11.5159	https://www.genecards.org/cgi-bin/carddisp.pl?gene=SLC25A31
HIGD2A	HIG1 Hypoxia Inducible Domain Family Member 2A	Protein Coding	Q9BW72	38	GC05P176388	11.5055	https://www.genecards.org/cgi-bin/carddisp.pl?gene=HIGD2A
MAPK1	Mitogen-Activated Protein Kinase 1	Protein Coding	P28482	57	GC22M021759	11.4905	https://www.genecards.org/cgi-bin/carddisp.pl?gene=MAPK1
TXNRD2	Thioredoxin Reductase 2	Protein Coding	Q9NNW7	49	GC22M019863	11.4398	https://www.genecards.org/cgi-bin/carddisp.pl?gene=TXNRD2
PCDH15	Protocadherin Related 15	Protein Coding	Q96QU1	46	GC10M053802	11.436	https://www.genecards.org/cgi-bin/carddisp.pl?gene=PCDH15
TNNI3	Troponin I3, Cardiac Type	Protein Coding	P19429	52	GC19M055151	11.4073	https://www.genecards.org/cgi-bin/carddisp.pl?gene=TNNI3
NNT	Nicotinamide Nucleotide Transhydrogenase	Protein Coding	Q13423	47	GC05P043602	11.3928	https://www.genecards.org/cgi-bin/carddisp.pl?gene=NNT
ATM	ATM Serine/Threonine Kinase	Protein Coding	Q13315	57	GC11P108222	11.3623	https://www.genecards.org/cgi-bin/carddisp.pl?gene=ATM
DLEU2	Deleted In Lymphocytic Leukemia 2	RNA Gene		25	GC13M049913	11.3224	https://www.genecards.org/cgi-bin/carddisp.pl?gene=DLEU2
SQOR	Sulfide Quinone Oxidoreductase	Protein Coding	Q9Y6N5	44	GC15P061433	11.3077	https://www.genecards.org/cgi-bin/carddisp.pl?gene=SQOR
RPS27A	Ribosomal Protein S27a	Protein Coding	P62979	46	GC02P055231	11.3016	https://www.genecards.org/cgi-bin/carddisp.pl?gene=RPS27A
GLS	Glutaminase	Protein Coding	O94925	53	GC02P190880	11.2984	https://www.genecards.org/cgi-bin/carddisp.pl?gene=GLS
ALAS1	5'-Aminolevulinate Synthase 1	Protein Coding	P13196	47	GC03P052198	11.2752	https://www.genecards.org/cgi-bin/carddisp.pl?gene=ALAS1
CDK5RAP1	CDK5 Regulatory Subunit Associated Protein 1	Protein Coding	Q96SZ6	41	GC20M033358	11.2571	https://www.genecards.org/cgi-bin/carddisp.pl?gene=CDK5RAP1
LACTB	Lactamase Beta	Protein Coding	P83111	41	GC15P144106	11.2484	https://www.genecards.org/cgi-bin/carddisp.pl?gene=LACTB
SETX	Senataxin	Protein Coding	Q7Z333	46	GC09M132261	11.2433	https://www.genecards.org/cgi-bin/carddisp.pl?gene=SETX
PRDX3	Peroxiredoxin 3	Protein Coding	P30048	48	GC10M119167	11.2151	https://www.genecards.org/cgi-bin/carddisp.pl?gene=PRDX3
ATXN2	Ataxin 2	Protein Coding	Q99700	47	GC12M111443	11.1963	https://www.genecards.org/cgi-bin/carddisp.pl?gene=ATXN2
DMD	Dystrophin	Protein Coding	P11532	49	GC0XM031097	11.1947	https://www.genecards.org/cgi-bin/carddisp.pl?gene=DMD
BOLA1	BolA Family Member 1	Protein Coding	Q9Y3E2	40	GC01P158503	11.1826	https://www.genecards.org/cgi-bin/carddisp.pl?gene=BOLA1
VPS13C	Vacuolar Protein Sorting 13 Homolog C	Protein Coding	Q709C8	38	GC15M061852	11.1742	https://www.genecards.org/cgi-bin/carddisp.pl?gene=VPS13C
MALAT1	Metastasis Associated Lung Adenocarcinoma Transcript 1	RNA Gene		25	GC11P081952	11.1734	https://www.genecards.org/cgi-bin/carddisp.pl?gene=MALAT1
XIAP	X-Linked Inhibitor Of Apoptosis	Protein Coding	P98170	55	GC0XP123859	11.1726	https://www.genecards.org/cgi-bin/carddisp.pl?gene=XIAP
MAPK8	Mitogen-Activated Protein Kinase 8	Protein Coding	P45983	53	GC10P048306	11.1713	https://www.genecards.org/cgi-bin/carddisp.pl?gene=MAPK8
LINC02605	Long Intergenic Non-Protein Coding RNA 2605	RNA Gene		13	GC08P078838	11.1638	https://www.genecards.org/cgi-bin/carddisp.pl?gene=LINC02605
LIPT1	Lipoyltransferase 1	Protein Coding	Q9Y234	44	GC02P099218	11.1574	https://www.genecards.org/cgi-bin/carddisp.pl?gene=LIPT1
PRICKLE2-AS1	PRICKLE2 Antisense RNA 1	RNA Gene		15	GC03P064063	11.1278	https://www.genecards.org/cgi-bin/carddisp.pl?gene=PRICKLE2-AS1
BAD	BCL2 Associated Agonist Of Cell Death	Protein Coding	Q92934	47	GC11M116809	11.1274	https://www.genecards.org/cgi-bin/carddisp.pl?gene=BAD
NAMPT	Nicotinamide Phosphoribosyltransferase	Protein Coding	P43490	51	GC07M106248	11.0969	https://www.genecards.org/cgi-bin/carddisp.pl?gene=NAMPT
HSD17B4	Hydroxysteroid 17-Beta Dehydrogenase 4	Protein Coding	P51659	50	GC05P119452	11.0876	https://www.genecards.org/cgi-bin/carddisp.pl?gene=HSD17B4
OTX2	Orthodenticle Homeobox 2	Protein Coding	P32243	50	GC14M056799	11.0857	https://www.genecards.org/cgi-bin/carddisp.pl?gene=OTX2
XPNPEP3	X-Prolyl Aminopeptidase 3	Protein Coding	Q9NQH7	46	GC22P040857	11.0704	https://www.genecards.org/cgi-bin/carddisp.pl?gene=XPNPEP3
GSK3B	Glycogen Synthase Kinase 3 Beta	Protein Coding	P49841	54	GC03M119821	11.0389	https://www.genecards.org/cgi-bin/carddisp.pl?gene=GSK3B
C9orf72	C9orf72-SMCR8 Complex Subunit	Protein Coding	Q96LT7	44	GC09M029102	11.0318	https://www.genecards.org/cgi-bin/carddisp.pl?gene=C9orf72
SLC26A4	Solute Carrier Family 26 Member 4	Protein Coding	O43511	47	GC07P107660	10.9901	https://www.genecards.org/cgi-bin/carddisp.pl?gene=SLC26A4
HNRNPU	Heterogeneous Nuclear Ribonucleoprotein U	Protein Coding	Q00839	47	GC01M244844	10.9648	https://www.genecards.org/cgi-bin/carddisp.pl?gene=HNRNPU
NGLY1	N-Glycanase 1	Protein Coding	Q96IV0	46	GC03M025718	10.963	https://www.genecards.org/cgi-bin/carddisp.pl?gene=NGLY1
APTX	Aprataxin	Protein Coding	Q7Z2E3	47	GC09M032886	10.9063	https://www.genecards.org/cgi-bin/carddisp.pl?gene=APTX
TERT	Telomerase Reverse Transcriptase	Protein Coding	O14746	55	GC05M001253	10.896	https://www.genecards.org/cgi-bin/carddisp.pl?gene=TERT
DBT	Dihydrolipoamide Branched Chain Transacylase E2	Protein Coding	P11182	47	GC01M100186	10.8901	https://www.genecards.org/cgi-bin/carddisp.pl?gene=DBT
ACAD11	Acyl-CoA Dehydrogenase Family Member 11	Protein Coding	Q709F0	40	GC03M132559	10.8839	https://www.genecards.org/cgi-bin/carddisp.pl?gene=ACAD11
LIPT2	Lipoyl(Octanoyl) Transferase 2	Protein Coding	A6NK58	37	GC11M117213	10.8729	https://www.genecards.org/cgi-bin/carddisp.pl?gene=LIPT2
ATXN3	Ataxin 3	Protein Coding	P54252	49	GC14M117495	10.8296	https://www.genecards.org/cgi-bin/carddisp.pl?gene=ATXN3
MAPK14	Mitogen-Activated Protein Kinase 14	Protein Coding	Q16539	54	GC06P119053	10.8276	https://www.genecards.org/cgi-bin/carddisp.pl?gene=MAPK14
HSPA4	Heat Shock Protein Family A (Hsp70) Member 4	Protein Coding	P34932	46	GC05P133062	10.8204	https://www.genecards.org/cgi-bin/carddisp.pl?gene=HSPA4
TNNT2	Troponin T2, Cardiac Type	Protein Coding	P45379	51	GC01M201359	10.8175	https://www.genecards.org/cgi-bin/carddisp.pl?gene=TNNT2
PTCD2	Pentatricopeptide Repeat Domain 2	Protein Coding	Q8WV60	37	GC05P072320	10.8077	https://www.genecards.org/cgi-bin/carddisp.pl?gene=PTCD2
CXCL8	C-X-C Motif Chemokine Ligand 8	Protein Coding	P10145	47	GC04P073740	10.7913	https://www.genecards.org/cgi-bin/carddisp.pl?gene=CXCL8
PRDM13	PR/SET Domain 13	Protein Coding	Q9H4Q3	37	GC06P099606	10.7864	https://www.genecards.org/cgi-bin/carddisp.pl?gene=PRDM13
PDE12	Phosphodiesterase 12	Protein Coding	Q6L8Q7	40	GC03P057556	10.7741	https://www.genecards.org/cgi-bin/carddisp.pl?gene=PDE12
GARS1	Glycyl-TRNA Synthetase 1	Protein Coding	P41250	49	GC07P030580	10.7661	https://www.genecards.org/cgi-bin/carddisp.pl?gene=GARS1
PRL	Prolactin	Protein Coding	P01236	47	GC06M022287	10.7646	https://www.genecards.org/cgi-bin/carddisp.pl?gene=PRL
OSGEPL1	O-Sialoglycoprotein Endopeptidase Like 1	Protein Coding	Q9H4B0	41	GC02M189746	10.7414	https://www.genecards.org/cgi-bin/carddisp.pl?gene=OSGEPL1
OAT	Ornithine Aminotransferase	Protein Coding	P04181	51	GC10M124397	10.7279	https://www.genecards.org/cgi-bin/carddisp.pl?gene=OAT
DHX30	DExH-Box Helicase 30	Protein Coding	Q7L2E3	45	GC03P047802	10.7185	https://www.genecards.org/cgi-bin/carddisp.pl?gene=DHX30
SLC52A2	Solute Carrier Family 52 Member 2	Protein Coding	Q9HAB3	42	GC08P144333	10.6775	https://www.genecards.org/cgi-bin/carddisp.pl?gene=SLC52A2
HIGD1A	HIG1 Hypoxia Inducible Domain Family Member 1A	Protein Coding	Q9Y241	42	GC03M042782	10.673	https://www.genecards.org/cgi-bin/carddisp.pl?gene=HIGD1A
PDK1	Pyruvate Dehydrogenase Kinase 1	Protein Coding	Q15118	51	GC02P172555	10.6394	https://www.genecards.org/cgi-bin/carddisp.pl?gene=PDK1
CACNA1A	Calcium Voltage-Gated Channel Subunit Alpha1 A	Protein Coding	O00555	52	GC19M013206	10.6078	https://www.genecards.org/cgi-bin/carddisp.pl?gene=CACNA1A
ARG2	Arginase 2	Protein Coding	P78540	49	GC14P067619	10.6062	https://www.genecards.org/cgi-bin/carddisp.pl?gene=ARG2
SLC6A3	Solute Carrier Family 6 Member 3	Protein Coding	Q01959	53	GC05M001392	10.5899	https://www.genecards.org/cgi-bin/carddisp.pl?gene=SLC6A3
IFNG	Interferon Gamma	Protein Coding	P01579	54	GC12M068154	10.5606	https://www.genecards.org/cgi-bin/carddisp.pl?gene=IFNG
GAMT	Guanidinoacetate N-Methyltransferase	Protein Coding	Q14353	50	GC19M001397	10.538	https://www.genecards.org/cgi-bin/carddisp.pl?gene=GAMT
OPTN	Optineurin	Protein Coding	Q96CV9	47	GC10P013099	10.5356	https://www.genecards.org/cgi-bin/carddisp.pl?gene=OPTN
BBC3	BCL2 Binding Component 3	Protein Coding	Q96PG8	44	GC19M047220	10.5228	https://www.genecards.org/cgi-bin/carddisp.pl?gene=BBC3
PEX5	Peroxisomal Biogenesis Factor 5	Protein Coding	P50542	48	GC12P033764	10.5059	https://www.genecards.org/cgi-bin/carddisp.pl?gene=PEX5
GLRX2	Glutaredoxin 2	Protein Coding	Q9NS18	41	GC01M193065	10.5029	https://www.genecards.org/cgi-bin/carddisp.pl?gene=GLRX2
LARS1	Leucyl-TRNA Synthetase 1	Protein Coding	Q9P2J5	48	GC05M146114	10.4953	https://www.genecards.org/cgi-bin/carddisp.pl?gene=LARS1
TNFSF10	TNF Superfamily Member 10	Protein Coding	P50591	48	GC03M172505	10.4935	https://www.genecards.org/cgi-bin/carddisp.pl?gene=TNFSF10
LEPR	Leptin Receptor	Protein Coding	P48357	53	GC01P065431	10.4904	https://www.genecards.org/cgi-bin/carddisp.pl?gene=LEPR
DICER1	Dicer 1, Ribonuclease III	Protein Coding	Q9UPY3	52	GC14M095086	10.4756	https://www.genecards.org/cgi-bin/carddisp.pl?gene=DICER1
CEP290	Centrosomal Protein 290	Protein Coding	O15078	45	GC12M088049	10.4656	https://www.genecards.org/cgi-bin/carddisp.pl?gene=CEP290
FMR1	Fragile X Messenger Ribonucleoprotein 1	Protein Coding	Q06787	48	GC0XP147989	10.4395	https://www.genecards.org/cgi-bin/carddisp.pl?gene=FMR1
ATXN7	Ataxin 7	Protein Coding	O15265	46	GC03P063868	10.4159	https://www.genecards.org/cgi-bin/carddisp.pl?gene=ATXN7
LMNB1	Lamin B1	Protein Coding	P20700	50	GC05P126776	10.413	https://www.genecards.org/cgi-bin/carddisp.pl?gene=LMNB1
LARS2-AS1	LARS2 Antisense RNA 1	RNA Gene		16	GC03M045482	10.399	https://www.genecards.org/cgi-bin/carddisp.pl?gene=LARS2-AS1
PPA2	Inorganic Pyrophosphatase 2	Protein Coding	Q9H2U2	44	GC04M105369	10.3928	https://www.genecards.org/cgi-bin/carddisp.pl?gene=PPA2
OGG1	8-Oxoguanine DNA Glycosylase	Protein Coding	O15527	51	GC03P019245	10.3838	https://www.genecards.org/cgi-bin/carddisp.pl?gene=OGG1
KIF5A	Kinesin Family Member 5A	Protein Coding	Q12840	48	GC12P059154	10.3646	https://www.genecards.org/cgi-bin/carddisp.pl?gene=KIF5A
ABCB6	ATP Binding Cassette Subfamily B Member 6 (Langereis Blood Group)	Protein Coding	Q9NP58	49	GC02M219209	10.3399	https://www.genecards.org/cgi-bin/carddisp.pl?gene=ABCB6
MTHFR	Methylenetetrahydrofolate Reductase	Protein Coding	P42898	51	GC01M011785	10.3258	https://www.genecards.org/cgi-bin/carddisp.pl?gene=MTHFR
MTX1	Metaxin 1	Protein Coding	Q13505	41	GC01P155208	10.3053	https://www.genecards.org/cgi-bin/carddisp.pl?gene=MTX1
ALDH18A1	Aldehyde Dehydrogenase 18 Family Member A1	Protein Coding	P54886	50	GC10M095605	10.2813	https://www.genecards.org/cgi-bin/carddisp.pl?gene=ALDH18A1
CCL2	C-C Motif Chemokine Ligand 2	Protein Coding	P13500	52	GC17P034255	10.2798	https://www.genecards.org/cgi-bin/carddisp.pl?gene=CCL2
SPG11	SPG11 Vesicle Trafficking Associated, Spatacsin	Protein Coding	Q96JI7	44	GC15M044572	10.2778	https://www.genecards.org/cgi-bin/carddisp.pl?gene=SPG11
MCCC2	Methylcrotonyl-CoA Carboxylase Subunit 2	Protein Coding	Q9HCC0	47	GC05P075769	10.27	https://www.genecards.org/cgi-bin/carddisp.pl?gene=MCCC2
CD36	CD36 Molecule	Protein Coding	P16671	53	GC07P080369	10.251	https://www.genecards.org/cgi-bin/carddisp.pl?gene=CD36
GUF1	GTP Binding Elongation Factor GUF1	Protein Coding	Q8N442	42	GC04P044698	10.2225	https://www.genecards.org/cgi-bin/carddisp.pl?gene=GUF1
CYBB	Cytochrome B-245 Beta Chain	Protein Coding	P04839	52	GC0XP037780	10.2055	https://www.genecards.org/cgi-bin/carddisp.pl?gene=CYBB
COX7A2L	Cytochrome C Oxidase Subunit 7A2 Like	Protein Coding	O14548	42	GC02M042312	10.2026	https://www.genecards.org/cgi-bin/carddisp.pl?gene=COX7A2L
POU3F4	POU Class 3 Homeobox 4	Protein Coding	P49335	42	GC0XP083508	10.1929	https://www.genecards.org/cgi-bin/carddisp.pl?gene=POU3F4
VEGFA	Vascular Endothelial Growth Factor A	Protein Coding	P15692	53	GC06P043770	10.1869	https://www.genecards.org/cgi-bin/carddisp.pl?gene=VEGFA
ME3	Malic Enzyme 3	Protein Coding	Q16798	43	GC11M117433	10.1686	https://www.genecards.org/cgi-bin/carddisp.pl?gene=ME3
SLC25A18	Solute Carrier Family 25 Member 18	Protein Coding	Q9H1K4	41	GC22P060174	10.1671	https://www.genecards.org/cgi-bin/carddisp.pl?gene=SLC25A18
ASS1	Argininosuccinate Synthase 1	Protein Coding	P00966	53	GC09P130444	10.1609	https://www.genecards.org/cgi-bin/carddisp.pl?gene=ASS1
PRICKLE3	Prickle Planar Cell Polarity Protein 3	Protein Coding	O43900	40	GC0XM049619	10.1579	https://www.genecards.org/cgi-bin/carddisp.pl?gene=PRICKLE3
B2M	Beta-2-Microglobulin	Protein Coding	P61769	53	GC15P044711	10.1446	https://www.genecards.org/cgi-bin/carddisp.pl?gene=B2M
TNFRSF1A	TNF Receptor Superfamily Member 1A	Protein Coding	P19438	53	GC12M006328	10.1247	https://www.genecards.org/cgi-bin/carddisp.pl?gene=TNFRSF1A
PISD	Phosphatidylserine Decarboxylase	Protein Coding	Q9UG56	49	GC22M072522	10.1169	https://www.genecards.org/cgi-bin/carddisp.pl?gene=PISD
NOA1	Nitric Oxide Associated 1	Protein Coding	Q8NC60	40	GC04M056963	10.0963	https://www.genecards.org/cgi-bin/carddisp.pl?gene=NOA1
DNAJA3	DnaJ Heat Shock Protein Family (Hsp40) Member A3	Protein Coding	Q96EY1	45	GC16P004425	10.0941	https://www.genecards.org/cgi-bin/carddisp.pl?gene=DNAJA3
ATXN10	Ataxin 10	Protein Coding	Q9UBB4	46	GC22P061137	10.0904	https://www.genecards.org/cgi-bin/carddisp.pl?gene=ATXN10
COA4	Cytochrome C Oxidase Assembly Factor 4 Homolog	Protein Coding	Q9NYJ1	35	GC11M073872	10.0798	https://www.genecards.org/cgi-bin/carddisp.pl?gene=COA4
F2	Coagulation Factor II, Thrombin	Protein Coding	P00734	53	GC11P047208	10.0705	https://www.genecards.org/cgi-bin/carddisp.pl?gene=F2
PPOX	Protoporphyrinogen Oxidase	Protein Coding	P50336	47	GC01P162154	10.066	https://www.genecards.org/cgi-bin/carddisp.pl?gene=PPOX
MAIP1	Matrix AAA Peptidase Interacting Protein 1	Protein Coding	Q8WWC4	36	GC02P199956	10.0611	https://www.genecards.org/cgi-bin/carddisp.pl?gene=MAIP1
SLC22A5	Solute Carrier Family 22 Member 5	Protein Coding	O76082	50	GC05P132369	10.0507	https://www.genecards.org/cgi-bin/carddisp.pl?gene=SLC22A5
HSPE1	Heat Shock Protein Family E (Hsp10) Member 1	Protein Coding	P61604	45	GC02P197501	10.0476	https://www.genecards.org/cgi-bin/carddisp.pl?gene=HSPE1
TRA-TGC7-1	TRNA-Ala (Anticodon TGC) 7-1	RNA Gene		10	GC06M087020	10.0474	https://www.genecards.org/cgi-bin/carddisp.pl?gene=TRA-TGC7-1
PEX6	Peroxisomal Biogenesis Factor 6	Protein Coding	Q13608	45	GC06M042963	10.0471	https://www.genecards.org/cgi-bin/carddisp.pl?gene=PEX6
TTR	Transthyretin	Protein Coding	P02766	52	GC18P031557	10.0335	https://www.genecards.org/cgi-bin/carddisp.pl?gene=TTR
SLC25A36	Solute Carrier Family 25 Member 36	Protein Coding	Q96CQ1	43	GC03P140941	10.0243	https://www.genecards.org/cgi-bin/carddisp.pl?gene=SLC25A36
ALAS2	5'-Aminolevulinate Synthase 2	Protein Coding	P22557	50	GC0XM055009	10.0234	https://www.genecards.org/cgi-bin/carddisp.pl?gene=ALAS2
MDH1	Malate Dehydrogenase 1	Protein Coding	P40925	49	GC02P063557	10.0192	https://www.genecards.org/cgi-bin/carddisp.pl?gene=MDH1
SCN11A	Sodium Voltage-Gated Channel Alpha Subunit 11	Protein Coding	Q9UI33	47	GC03M038862	10.0024	https://www.genecards.org/cgi-bin/carddisp.pl?gene=SCN11A
ATAD1	ATPase Family AAA Domain Containing 1	Protein Coding	Q8NBU5	44	GC10M087751	10.0001	https://www.genecards.org/cgi-bin/carddisp.pl?gene=ATAD1
RTN4IP1	Reticulon 4 Interacting Protein 1	Protein Coding	Q8WWV3	42	GC06M106571	9.99201	https://www.genecards.org/cgi-bin/carddisp.pl?gene=RTN4IP1
COX7A1	Cytochrome C Oxidase Subunit 7A1	Protein Coding	P24310	40	GC19M086395	9.99005	https://www.genecards.org/cgi-bin/carddisp.pl?gene=COX7A1
SLC25A17	Solute Carrier Family 25 Member 17	Protein Coding	O43808	41	GC22M072666	9.98038	https://www.genecards.org/cgi-bin/carddisp.pl?gene=SLC25A17
APOA1	Apolipoprotein A1	Protein Coding	P02647	54	GC11M116835	9.96764	https://www.genecards.org/cgi-bin/carddisp.pl?gene=APOA1
ROMO1	Reactive Oxygen Species Modulator 1	Protein Coding	P60602	39	GC20P035699	9.96449	https://www.genecards.org/cgi-bin/carddisp.pl?gene=ROMO1
STIM1	Stromal Interaction Molecule 1	Protein Coding	Q13586	53	GC11P005883	9.96294	https://www.genecards.org/cgi-bin/carddisp.pl?gene=STIM1
AR	Androgen Receptor	Protein Coding	P10275	55	GC0XP067544	9.88015	https://www.genecards.org/cgi-bin/carddisp.pl?gene=AR
MIR21	MicroRNA 21	RNA Gene		25	GC17P094092	9.87217	https://www.genecards.org/cgi-bin/carddisp.pl?gene=MIR21
GATA1	GATA Binding Protein 1	Protein Coding	P15976	50	GC0XP048786	9.86911	https://www.genecards.org/cgi-bin/carddisp.pl?gene=GATA1
SPTBN2	Spectrin Beta, Non-Erythrocytic 2	Protein Coding	O15020	46	GC11M116966	9.86261	https://www.genecards.org/cgi-bin/carddisp.pl?gene=SPTBN2
PNKD	PNKD Metallo-Beta-Lactamase Domain Containing	Protein Coding	Q8N490	45	GC02P218270	9.84793	https://www.genecards.org/cgi-bin/carddisp.pl?gene=PNKD
NDUFB5	NADH:Ubiquinone Oxidoreductase Subunit B5	Protein Coding	O43674	39	GC03P179604	9.84676	https://www.genecards.org/cgi-bin/carddisp.pl?gene=NDUFB5
JAK2	Janus Kinase 2	Protein Coding	O60674	57	GC09P004985	9.83255	https://www.genecards.org/cgi-bin/carddisp.pl?gene=JAK2
ACADSB	Acyl-CoA Dehydrogenase Short/Branched Chain	Protein Coding	P45954	48	GC10P123008	9.80783	https://www.genecards.org/cgi-bin/carddisp.pl?gene=ACADSB
EHHADH	Enoyl-CoA Hydratase And 3-Hydroxyacyl CoA Dehydrogenase	Protein Coding	Q08426	46	GC03M185190	9.78447	https://www.genecards.org/cgi-bin/carddisp.pl?gene=EHHADH
SCN1A	Sodium Voltage-Gated Channel Alpha Subunit 1	Protein Coding	P35498	51	GC02M165989	9.76617	https://www.genecards.org/cgi-bin/carddisp.pl?gene=SCN1A
XRCC2	X-Ray Repair Cross Complementing 2	Protein Coding	O43543	45	GC07M152644	9.75667	https://www.genecards.org/cgi-bin/carddisp.pl?gene=XRCC2
MMAA	Metabolism Of Cobalamin Associated A	Protein Coding	Q8IVH4	43	GC04P145626	9.75482	https://www.genecards.org/cgi-bin/carddisp.pl?gene=MMAA
CHCHD1	Coiled-Coil-Helix-Coiled-Coil-Helix Domain Containing 1	Protein Coding	Q96BP2	38	GC10P073782	9.74419	https://www.genecards.org/cgi-bin/carddisp.pl?gene=CHCHD1
SLC39A8	Solute Carrier Family 39 Member 8	Protein Coding	Q9C0K1	48	GC04M102252	9.73859	https://www.genecards.org/cgi-bin/carddisp.pl?gene=SLC39A8
GATM	Glycine Amidinotransferase	Protein Coding	P50440	49	GC15M045361	9.72377	https://www.genecards.org/cgi-bin/carddisp.pl?gene=GATM
PDK4	Pyruvate Dehydrogenase Kinase 4	Protein Coding	Q16654	46	GC07M095583	9.72056	https://www.genecards.org/cgi-bin/carddisp.pl?gene=PDK4
CDKN2A	Cyclin Dependent Kinase Inhibitor 2A	Protein Coding	Q8N726	54	GC09M021967	9.7184	https://www.genecards.org/cgi-bin/carddisp.pl?gene=CDKN2A
EGFR	Epidermal Growth Factor Receptor	Protein Coding	P00533	58	GC07P055019	9.68962	https://www.genecards.org/cgi-bin/carddisp.pl?gene=EGFR
TRNT1	TRNA Nucleotidyl Transferase 1	Protein Coding	Q96Q11	46	GC03P003126	9.68883	https://www.genecards.org/cgi-bin/carddisp.pl?gene=TRNT1
CYP27B1	Cytochrome P450 Family 27 Subfamily B Member 1	Protein Coding	O15528	50	GC12M058991	9.68882	https://www.genecards.org/cgi-bin/carddisp.pl?gene=CYP27B1
SIRT4	Sirtuin 4	Protein Coding	Q9Y6E7	44	GC12P120291	9.65722	https://www.genecards.org/cgi-bin/carddisp.pl?gene=SIRT4
AUH	AU RNA Binding Methylglutaconyl-CoA Hydratase	Protein Coding	Q13825	46	GC09M091213	9.64144	https://www.genecards.org/cgi-bin/carddisp.pl?gene=AUH
PPP2R2B	Protein Phosphatase 2 Regulatory Subunit Bbeta	Protein Coding	Q00005	49	GC05M146582	9.64141	https://www.genecards.org/cgi-bin/carddisp.pl?gene=PPP2R2B
ALDH5A1	Aldehyde Dehydrogenase 5 Family Member A1	Protein Coding	P51649	51	GC06P024494	9.61239	https://www.genecards.org/cgi-bin/carddisp.pl?gene=ALDH5A1
SLC25A53	Solute Carrier Family 25 Member 53	Protein Coding	Q5H9E4	34	GC0XM104099	9.60254	https://www.genecards.org/cgi-bin/carddisp.pl?gene=SLC25A53
ACAD10	Acyl-CoA Dehydrogenase Family Member 10	Protein Coding	Q6JQN1	42	GC12P111686	9.58851	https://www.genecards.org/cgi-bin/carddisp.pl?gene=ACAD10
ECI1	Enoyl-CoA Delta Isomerase 1	Protein Coding	P42126	42	GC16M002239	9.55679	https://www.genecards.org/cgi-bin/carddisp.pl?gene=ECI1
BCL2L11	BCL2 Like 11	Protein Coding	O43521	48	GC02P111119	9.55439	https://www.genecards.org/cgi-bin/carddisp.pl?gene=BCL2L11
SFXN2	Sideroflexin 2	Protein Coding	Q96NB2	42	GC10P102714	9.53341	https://www.genecards.org/cgi-bin/carddisp.pl?gene=SFXN2
UCHL1	Ubiquitin C-Terminal Hydrolase L1	Protein Coding	P09936	56	GC04P041256	9.52825	https://www.genecards.org/cgi-bin/carddisp.pl?gene=UCHL1
BCKDHA	Branched Chain Keto Acid Dehydrogenase E1 Subunit Alpha	Protein Coding	P12694	47	GC19P096041	9.52475	https://www.genecards.org/cgi-bin/carddisp.pl?gene=BCKDHA
IL18	Interleukin 18	Protein Coding	Q14116	47	GC11M112143	9.51216	https://www.genecards.org/cgi-bin/carddisp.pl?gene=IL18
C11orf65	Chromosome 11 Open Reading Frame 65	Protein Coding	Q8NCR3	33	GC11M108308	9.47837	https://www.genecards.org/cgi-bin/carddisp.pl?gene=C11orf65
MPZ	Myelin Protein Zero	Protein Coding	P25189	48	GC01M161304	9.4765	https://www.genecards.org/cgi-bin/carddisp.pl?gene=MPZ
NME4	NME/NM23 Nucleoside Diphosphate Kinase 4	Protein Coding	O00746	46	GC16P000396	9.47464	https://www.genecards.org/cgi-bin/carddisp.pl?gene=NME4
NOTCH3	Notch Receptor 3	Protein Coding	Q9UM47	54	GC19M015159	9.47387	https://www.genecards.org/cgi-bin/carddisp.pl?gene=NOTCH3
DES	Desmin	Protein Coding	P17661	51	GC02P219418	9.46288	https://www.genecards.org/cgi-bin/carddisp.pl?gene=DES
NGF	Nerve Growth Factor	Protein Coding	P01138	54	GC01M115285	9.45973	https://www.genecards.org/cgi-bin/carddisp.pl?gene=NGF
KIF5B	Kinesin Family Member 5B	Protein Coding	P33176	48	GC10M035043	9.45329	https://www.genecards.org/cgi-bin/carddisp.pl?gene=KIF5B
FOXO3	Forkhead Box O3	Protein Coding	O43524	51	GC06P108559	9.44079	https://www.genecards.org/cgi-bin/carddisp.pl?gene=FOXO3
MIR125A	MicroRNA 125a	RNA Gene		22	GC19P096470	9.43991	https://www.genecards.org/cgi-bin/carddisp.pl?gene=MIR125A
HSPA8	Heat Shock Protein Family A (Hsp70) Member 8	Protein Coding	P11142	53	GC11M123057	9.4206	https://www.genecards.org/cgi-bin/carddisp.pl?gene=HSPA8
RELA	RELA Proto-Oncogene, NF-KB Subunit	Protein Coding	Q04206	54	GC11M065653	9.4205	https://www.genecards.org/cgi-bin/carddisp.pl?gene=RELA
ADH1C	Alcohol Dehydrogenase 1C (Class I), Gamma Polypeptide	Protein Coding	P00326	44	GC04M099336	9.40554	https://www.genecards.org/cgi-bin/carddisp.pl?gene=ADH1C
CREB1	CAMP Responsive Element Binding Protein 1	Protein Coding	P16220	53	GC02P207529	9.39672	https://www.genecards.org/cgi-bin/carddisp.pl?gene=CREB1
HK1	Hexokinase 1	Protein Coding	P19367	53	GC10P069269	9.37774	https://www.genecards.org/cgi-bin/carddisp.pl?gene=HK1
MATR3	Matrin 3	Protein Coding	P43243	46	GC05P139274	9.36662	https://www.genecards.org/cgi-bin/carddisp.pl?gene=MATR3
BBS1	Bardet-Biedl Syndrome 1	Protein Coding	Q8NFJ9	43	GC11P082039	9.35864	https://www.genecards.org/cgi-bin/carddisp.pl?gene=BBS1
CACNA1C	Calcium Voltage-Gated Channel Subunit Alpha1 C	Protein Coding	Q13936	52	GC12P001970	9.35741	https://www.genecards.org/cgi-bin/carddisp.pl?gene=CACNA1C
DHODH	Dihydroorotate Dehydrogenase (Quinone)	Protein Coding	Q02127	49	GC16P072008	9.35151	https://www.genecards.org/cgi-bin/carddisp.pl?gene=DHODH
DDX28	DEAD-Box Helicase 28	Protein Coding	Q9NUL7	41	GC16M072396	9.34454	https://www.genecards.org/cgi-bin/carddisp.pl?gene=DDX28
HLA-DRB1	Major Histocompatibility Complex, Class II, DR Beta 1	Protein Coding	P01911	50	GC06M087309	9.34296	https://www.genecards.org/cgi-bin/carddisp.pl?gene=HLA-DRB1
PLA2G4A	Phospholipase A2 Group IVA	Protein Coding	P47712	51	GC01P186798	9.32404	https://www.genecards.org/cgi-bin/carddisp.pl?gene=PLA2G4A
EIF2AK3	Eukaryotic Translation Initiation Factor 2 Alpha Kinase 3	Protein Coding	Q9NZJ5	53	GC02M088556	9.32361	https://www.genecards.org/cgi-bin/carddisp.pl?gene=EIF2AK3
GLB1	Galactosidase Beta 1	Protein Coding	P16278	52	GC03M032963	9.32266	https://www.genecards.org/cgi-bin/carddisp.pl?gene=GLB1
TKFC	Triokinase And FMN Cyclase	Protein Coding	Q3LXA3	46	GC11P061572	9.31863	https://www.genecards.org/cgi-bin/carddisp.pl?gene=TKFC
CTNNB1	Catenin Beta 1	Protein Coding	P35222	57	GC03P041194	9.31851	https://www.genecards.org/cgi-bin/carddisp.pl?gene=CTNNB1
TXN	Thioredoxin	Protein Coding	P10599	49	GC09M110243	9.3162	https://www.genecards.org/cgi-bin/carddisp.pl?gene=TXN
TFRC	Transferrin Receptor	Protein Coding	P02786	54	GC03M196207	9.31232	https://www.genecards.org/cgi-bin/carddisp.pl?gene=TFRC
PEX1	Peroxisomal Biogenesis Factor 1	Protein Coding	O43933	48	GC07M092487	9.30572	https://www.genecards.org/cgi-bin/carddisp.pl?gene=PEX1
HNF4A	Hepatocyte Nuclear Factor 4 Alpha	Protein Coding	P41235	53	GC20P044355	9.28766	https://www.genecards.org/cgi-bin/carddisp.pl?gene=HNF4A
ANXA5	Annexin A5	Protein Coding	P08758	50	GC04M121667	9.28143	https://www.genecards.org/cgi-bin/carddisp.pl?gene=ANXA5
BCAT2	Branched Chain Amino Acid Transaminase 2	Protein Coding	O15382	48	GC19M048795	9.2729	https://www.genecards.org/cgi-bin/carddisp.pl?gene=BCAT2
PRDX5	Peroxiredoxin 5	Protein Coding	P30044	47	GC11P081830	9.26537	https://www.genecards.org/cgi-bin/carddisp.pl?gene=PRDX5
ADGRV1	Adhesion G Protein-Coupled Receptor V1	Protein Coding	Q8WXG9	46	GC05P090529	9.25631	https://www.genecards.org/cgi-bin/carddisp.pl?gene=ADGRV1
IDH1	Isocitrate Dehydrogenase (NADP(+)) 1	Protein Coding	O75874	56	GC02M208236	9.24332	https://www.genecards.org/cgi-bin/carddisp.pl?gene=IDH1
SERPINE1	Serpin Family E Member 1	Protein Coding	P05121	54	GC07P101127	9.23932	https://www.genecards.org/cgi-bin/carddisp.pl?gene=SERPINE1
MAOB	Monoamine Oxidase B	Protein Coding	P27338	47	GC0XM043766	9.23912	https://www.genecards.org/cgi-bin/carddisp.pl?gene=MAOB
SLC25A41	Solute Carrier Family 25 Member 41	Protein Coding	Q8N5S1	35	GC19M006426	9.20108	https://www.genecards.org/cgi-bin/carddisp.pl?gene=SLC25A41
CHCHD7	Coiled-Coil-Helix-Coiled-Coil-Helix Domain Containing 7	Protein Coding	Q9BUK0	39	GC08P056211	9.19925	https://www.genecards.org/cgi-bin/carddisp.pl?gene=CHCHD7
PRKAA1	Protein Kinase AMP-Activated Catalytic Subunit Alpha 1	Protein Coding	Q13131	50	GC05M040759	9.19546	https://www.genecards.org/cgi-bin/carddisp.pl?gene=PRKAA1
BCAP31	B Cell Receptor Associated Protein 31	Protein Coding	P51572	45	GC0XM153701	9.19129	https://www.genecards.org/cgi-bin/carddisp.pl?gene=BCAP31
MAOA	Monoamine Oxidase A	Protein Coding	P21397	52	GC0XP043654	9.18722	https://www.genecards.org/cgi-bin/carddisp.pl?gene=MAOA
NOS1	Nitric Oxide Synthase 1	Protein Coding	P29475	53	GC12M117208	9.17656	https://www.genecards.org/cgi-bin/carddisp.pl?gene=NOS1
ABHD10	Abhydrolase Domain Containing 10, Depalmitoylase	Protein Coding	Q9NUJ1	40	GC03P111980	9.16016	https://www.genecards.org/cgi-bin/carddisp.pl?gene=ABHD10
IDH3A	Isocitrate Dehydrogenase (NAD(+)) 3 Catalytic Subunit Alpha	Protein Coding	P50213	49	GC15P078131	9.16001	https://www.genecards.org/cgi-bin/carddisp.pl?gene=IDH3A
GRN	Granulin Precursor	Protein Coding	P28799	51	GC17P044345	9.15727	https://www.genecards.org/cgi-bin/carddisp.pl?gene=GRN
POMC	Proopiomelanocortin	Protein Coding	P01189	51	GC02M025160	9.13304	https://www.genecards.org/cgi-bin/carddisp.pl?gene=POMC
AK3	Adenylate Kinase 3	Protein Coding	Q9UIJ7	46	GC09M004709	9.11515	https://www.genecards.org/cgi-bin/carddisp.pl?gene=AK3
PRKCD	Protein Kinase C Delta	Protein Coding	Q05655	55	GC03P053156	9.11132	https://www.genecards.org/cgi-bin/carddisp.pl?gene=PRKCD
GLUD2	Glutamate Dehydrogenase 2	Protein Coding	P49448	46	GC0XP121047	9.10951	https://www.genecards.org/cgi-bin/carddisp.pl?gene=GLUD2
USH1C	USH1 Protein Network Component Harmonin	Protein Coding	Q9Y6N9	46	GC11M017867	9.09218	https://www.genecards.org/cgi-bin/carddisp.pl?gene=USH1C
COCH	Cochlin	Protein Coding	O43405	46	GC14P030874	9.0849	https://www.genecards.org/cgi-bin/carddisp.pl?gene=COCH
AASS	Aminoadipate-Semialdehyde Synthase	Protein Coding	Q9UDR5	45	GC07M122073	9.06974	https://www.genecards.org/cgi-bin/carddisp.pl?gene=AASS
DRD4	Dopamine Receptor D4	Protein Coding	P21917	48	GC11P005702	9.06501	https://www.genecards.org/cgi-bin/carddisp.pl?gene=DRD4
XDH	Xanthine Dehydrogenase	Protein Coding	P47989	51	GC02M031334	9.05903	https://www.genecards.org/cgi-bin/carddisp.pl?gene=XDH
NPC1	NPC Intracellular Cholesterol Transporter 1	Protein Coding	O15118	53	GC18M023506	9.05538	https://www.genecards.org/cgi-bin/carddisp.pl?gene=NPC1
UQCR10	Ubiquinol-Cytochrome C Reductase, Complex III Subunit X	Protein Coding	Q9UDW1	41	GC22P029767	9.0531	https://www.genecards.org/cgi-bin/carddisp.pl?gene=UQCR10
COMT	Catechol-O-Methyltransferase	Protein Coding	P21964	54	GC22P019941	9.03588	https://www.genecards.org/cgi-bin/carddisp.pl?gene=COMT
SLC33A1	Solute Carrier Family 33 Member 1	Protein Coding	O00400	47	GC03M155821	9.03199	https://www.genecards.org/cgi-bin/carddisp.pl?gene=SLC33A1
PRELID1	PRELI Domain Containing 1	Protein Coding	Q9Y255	41	GC05P184987	9.0055	https://www.genecards.org/cgi-bin/carddisp.pl?gene=PRELID1
CHD7	Chromodomain Helicase DNA Binding Protein 7	Protein Coding	Q9P2D1	48	GC08P060678	8.99444	https://www.genecards.org/cgi-bin/carddisp.pl?gene=CHD7
MIR17	MicroRNA 17	RNA Gene		20	GC13P091350	8.9891	https://www.genecards.org/cgi-bin/carddisp.pl?gene=MIR17
CHEK2	Checkpoint Kinase 2	Protein Coding	O96017	58	GC22M028687	8.98137	https://www.genecards.org/cgi-bin/carddisp.pl?gene=CHEK2
THBD	Thrombomodulin	Protein Coding	P07204	50	GC20M023026	8.98099	https://www.genecards.org/cgi-bin/carddisp.pl?gene=THBD
CLU	Clusterin	Protein Coding	P10909	51	GC08M027596	8.96995	https://www.genecards.org/cgi-bin/carddisp.pl?gene=CLU
DNMT1	DNA Methyltransferase 1	Protein Coding	P26358	56	GC19M010133	8.96892	https://www.genecards.org/cgi-bin/carddisp.pl?gene=DNMT1
PEX13	Peroxisomal Biogenesis Factor 13	Protein Coding	Q92968	44	GC02P061017	8.92972	https://www.genecards.org/cgi-bin/carddisp.pl?gene=PEX13
TUG1	Taurine Up-Regulated 1	Protein Coding	A0A6I8PU40	26	GC22P030969	8.90604	https://www.genecards.org/cgi-bin/carddisp.pl?gene=TUG1
GABPA	GA Binding Protein Transcription Factor Subunit Alpha	Protein Coding	Q06546	44	GC21P025734	8.90538	https://www.genecards.org/cgi-bin/carddisp.pl?gene=GABPA
AMACR	Alpha-Methylacyl-CoA Racemase	Protein Coding	Q9UHK6	48	GC05M033986	8.90321	https://www.genecards.org/cgi-bin/carddisp.pl?gene=AMACR
XK	X-Linked Kx Blood Group Antigen, Kell And VPS13A Binding Protein	Protein Coding	P51811	45	GC0XP037685	8.89159	https://www.genecards.org/cgi-bin/carddisp.pl?gene=XK
DSP	Desmoplakin	Protein Coding	P15924	54	GC06P007541	8.88548	https://www.genecards.org/cgi-bin/carddisp.pl?gene=DSP
MIR133B	MicroRNA 133b	RNA Gene		23	GC06P052148	8.88171	https://www.genecards.org/cgi-bin/carddisp.pl?gene=MIR133B
CYP11B2	Cytochrome P450 Family 11 Subfamily B Member 2	Protein Coding	P19099	50	GC08M142910	8.88093	https://www.genecards.org/cgi-bin/carddisp.pl?gene=CYP11B2
PYGM	Glycogen Phosphorylase, Muscle Associated	Protein Coding	P11217	50	GC11M064746	8.8729	https://www.genecards.org/cgi-bin/carddisp.pl?gene=PYGM
C2orf69	Chromosome 2 Open Reading Frame 69	Protein Coding	Q8N8R5	36	GC02P199911	8.87013	https://www.genecards.org/cgi-bin/carddisp.pl?gene=C2orf69
ATAD3B	ATPase Family AAA Domain Containing 3B	Protein Coding	Q5T9A4	41	GC01P008394	8.86556	https://www.genecards.org/cgi-bin/carddisp.pl?gene=ATAD3B
ORAI1	ORAI Calcium Release-Activated Calcium Modulator 1	Protein Coding	Q96D31	48	GC12P129992	8.85183	https://www.genecards.org/cgi-bin/carddisp.pl?gene=ORAI1
TMEM126A	Transmembrane Protein 126A	Protein Coding	Q9H061	43	GC11P085647	8.84521	https://www.genecards.org/cgi-bin/carddisp.pl?gene=TMEM126A
PC	Pyruvate Carboxylase	Protein Coding	P11498	51	GC11M066848	8.83434	https://www.genecards.org/cgi-bin/carddisp.pl?gene=PC
HK2	Hexokinase 2	Protein Coding	P52789	50	GC02P074833	8.82793	https://www.genecards.org/cgi-bin/carddisp.pl?gene=HK2
TMEM177	Transmembrane Protein 177	Protein Coding	Q53S58	33	GC02P119679	8.82525	https://www.genecards.org/cgi-bin/carddisp.pl?gene=TMEM177
GFAP	Glial Fibrillary Acidic Protein	Protein Coding	P14136	52	GC17M068297	8.81477	https://www.genecards.org/cgi-bin/carddisp.pl?gene=GFAP
BMP1	Bone Morphogenetic Protein 1	Protein Coding	P13497	52	GC08P022165	8.80088	https://www.genecards.org/cgi-bin/carddisp.pl?gene=BMP1
SRC	SRC Proto-Oncogene, Non-Receptor Tyrosine Kinase	Protein Coding	P12931	54	GC20P037344	8.79567	https://www.genecards.org/cgi-bin/carddisp.pl?gene=SRC
IVD	Isovaleryl-CoA Dehydrogenase	Protein Coding	P26440	48	GC15P040405	8.77884	https://www.genecards.org/cgi-bin/carddisp.pl?gene=IVD
XIST	X Inactive Specific Transcript	RNA Gene		24	GC0XM073820	8.77594	https://www.genecards.org/cgi-bin/carddisp.pl?gene=XIST
ACOT9	Acyl-CoA Thioesterase 9	Protein Coding	Q9Y305	42	GC0XM023701	8.77426	https://www.genecards.org/cgi-bin/carddisp.pl?gene=ACOT9
NAGS	N-Acetylglutamate Synthase	Protein Coding	Q8N159	45	GC17P044004	8.76839	https://www.genecards.org/cgi-bin/carddisp.pl?gene=NAGS
SHC1	SHC Adaptor Protein 1	Protein Coding	P29353	47	GC01M154962	8.76298	https://www.genecards.org/cgi-bin/carddisp.pl?gene=SHC1
MMAB	Metabolism Of Cobalamin Associated B	Protein Coding	Q96EY8	48	GC12M109553	8.74722	https://www.genecards.org/cgi-bin/carddisp.pl?gene=MMAB
DHTKD1	Dehydrogenase E1 And Transketolase Domain Containing 1	Protein Coding	Q96HY7	45	GC10P012068	8.71249	https://www.genecards.org/cgi-bin/carddisp.pl?gene=DHTKD1
ATP1A1	ATPase Na+/K+ Transporting Subunit Alpha 1	Protein Coding	P05023	53	GC01P116372	8.6854	https://www.genecards.org/cgi-bin/carddisp.pl?gene=ATP1A1
IRS1	Insulin Receptor Substrate 1	Protein Coding	P35568	51	GC02M226731	8.6825	https://www.genecards.org/cgi-bin/carddisp.pl?gene=IRS1
MLYCD	Malonyl-CoA Decarboxylase	Protein Coding	O95822	46	GC16P083899	8.67808	https://www.genecards.org/cgi-bin/carddisp.pl?gene=MLYCD
LDHA	Lactate Dehydrogenase A	Protein Coding	P00338	54	GC11P018394	8.66743	https://www.genecards.org/cgi-bin/carddisp.pl?gene=LDHA
LPL	Lipoprotein Lipase	Protein Coding	P06858	53	GC08P019901	8.66599	https://www.genecards.org/cgi-bin/carddisp.pl?gene=LPL
MIR9-1	MicroRNA 9-1	RNA Gene		21	GC01M156420	8.65882	https://www.genecards.org/cgi-bin/carddisp.pl?gene=MIR9-1
SLC30A10	Solute Carrier Family 30 Member 10	Protein Coding	Q6XR72	45	GC01M219685	8.6549	https://www.genecards.org/cgi-bin/carddisp.pl?gene=SLC30A10
NBAS	NBAS Subunit Of NRZ Tethering Complex	Protein Coding	A2RRP1	44	GC02M014796	8.65116	https://www.genecards.org/cgi-bin/carddisp.pl?gene=NBAS
AK4	Adenylate Kinase 4	Protein Coding	P27144	44	GC01P065147	8.65082	https://www.genecards.org/cgi-bin/carddisp.pl?gene=AK4
OPN1LW	Opsin 1, Long Wave Sensitive	Protein Coding	P04000	40	GC0XP154144	8.64242	https://www.genecards.org/cgi-bin/carddisp.pl?gene=OPN1LW
RPE65	Retinoid Isomerohydrolase RPE65	Protein Coding	Q16518	48	GC01M068428	8.6421	https://www.genecards.org/cgi-bin/carddisp.pl?gene=RPE65
TMEM65	Transmembrane Protein 65	Protein Coding	Q6PI78	36	GC08M124336	8.6397	https://www.genecards.org/cgi-bin/carddisp.pl?gene=TMEM65
BOLA2	BolA Family Member 2	Protein Coding	Q9H3K6	34	GC16M042351	8.62682	https://www.genecards.org/cgi-bin/carddisp.pl?gene=BOLA2
SCARNA5	Small Cajal Body-Specific RNA 5	RNA Gene		21	GC02P233275	8.60773	https://www.genecards.org/cgi-bin/carddisp.pl?gene=SCARNA5
NEFL	Neurofilament Light Chain	Protein Coding	P07196	48	GC08M024950	8.60001	https://www.genecards.org/cgi-bin/carddisp.pl?gene=NEFL
S100B	S100 Calcium Binding Protein B	Protein Coding	P04271	48	GC21M052965	8.58694	https://www.genecards.org/cgi-bin/carddisp.pl?gene=S100B
GCK	Glucokinase	Protein Coding	P35557	53	GC07M044978	8.5858	https://www.genecards.org/cgi-bin/carddisp.pl?gene=GCK
SLC9A1	Solute Carrier Family 9 Member A1	Protein Coding	P19634	53	GC01M030165	8.57549	https://www.genecards.org/cgi-bin/carddisp.pl?gene=SLC9A1
GPX1	Glutathione Peroxidase 1	Protein Coding	P07203	48	GC03M053139	8.51704	https://www.genecards.org/cgi-bin/carddisp.pl?gene=GPX1
HARS1	Histidyl-TRNA Synthetase 1	Protein Coding	P12081	48	GC05M140673	8.51579	https://www.genecards.org/cgi-bin/carddisp.pl?gene=HARS1
CYP24A1	Cytochrome P450 Family 24 Subfamily A Member 1	Protein Coding	Q07973	50	GC20M054153	8.51521	https://www.genecards.org/cgi-bin/carddisp.pl?gene=CYP24A1
PRKAG2	Protein Kinase AMP-Activated Non-Catalytic Subunit Gamma 2	Protein Coding	Q9UGJ0	52	GC07M151556	8.51289	https://www.genecards.org/cgi-bin/carddisp.pl?gene=PRKAG2
PCK1	Phosphoenolpyruvate Carboxykinase 1	Protein Coding	P35558	51	GC20P057561	8.50064	https://www.genecards.org/cgi-bin/carddisp.pl?gene=PCK1
GNRH1	Gonadotropin Releasing Hormone 1	Protein Coding	P01148	44	GC08M025419	8.50045	https://www.genecards.org/cgi-bin/carddisp.pl?gene=GNRH1
ATG4D	Autophagy Related 4D Cysteine Peptidase	Protein Coding	Q86TL0	41	GC19P010543	8.49574	https://www.genecards.org/cgi-bin/carddisp.pl?gene=ATG4D
LBR	Lamin B Receptor	Protein Coding	Q14739	50	GC01M225401	8.4924	https://www.genecards.org/cgi-bin/carddisp.pl?gene=LBR
RETN	Resistin	Protein Coding	Q9HD89	46	GC19P007669	8.45759	https://www.genecards.org/cgi-bin/carddisp.pl?gene=RETN
CASP2	Caspase 2	Protein Coding	P42575	50	GC07P154346	8.45604	https://www.genecards.org/cgi-bin/carddisp.pl?gene=CASP2
LDLR	Low Density Lipoprotein Receptor	Protein Coding	P01130	55	GC19P095238	8.45118	https://www.genecards.org/cgi-bin/carddisp.pl?gene=LDLR
GAPDH	Glyceraldehyde-3-Phosphate Dehydrogenase	Protein Coding	P04406	54	GC12P033726	8.45038	https://www.genecards.org/cgi-bin/carddisp.pl?gene=GAPDH
CDH1	Cadherin 1	Protein Coding	P12830	53	GC16P068737	8.44979	https://www.genecards.org/cgi-bin/carddisp.pl?gene=CDH1
AGTR1	Angiotensin II Receptor Type 1	Protein Coding	P30556	54	GC03P148697	8.4435	https://www.genecards.org/cgi-bin/carddisp.pl?gene=AGTR1
CLN3	CLN3 Lysosomal/Endosomal Transmembrane Protein, Battenin	Protein Coding	Q13286	47	GC16M028466	8.44291	https://www.genecards.org/cgi-bin/carddisp.pl?gene=CLN3
CAV1	Caveolin 1	Protein Coding	Q03135	52	GC07P116524	8.44058	https://www.genecards.org/cgi-bin/carddisp.pl?gene=CAV1
GJB1	Gap Junction Protein Beta 1	Protein Coding	P08034	50	GC0XP071212	8.43019	https://www.genecards.org/cgi-bin/carddisp.pl?gene=GJB1
SOX10	SRY-Box Transcription Factor 10	Protein Coding	P56693	49	GC22M074371	8.41522	https://www.genecards.org/cgi-bin/carddisp.pl?gene=SOX10
RPGR	Retinitis Pigmentosa GTPase Regulator	Protein Coding	Q92834	45	GC0XM038269	8.41205	https://www.genecards.org/cgi-bin/carddisp.pl?gene=RPGR
CYB5R3	Cytochrome B5 Reductase 3	Protein Coding	P00387	49	GC22M072679	8.39316	https://www.genecards.org/cgi-bin/carddisp.pl?gene=CYB5R3
TLR4	Toll Like Receptor 4	Protein Coding	O00206	54	GC09P117704	8.38822	https://www.genecards.org/cgi-bin/carddisp.pl?gene=TLR4
SIRT6	Sirtuin 6	Protein Coding	Q8N6T7	48	GC19M004174	8.38408	https://www.genecards.org/cgi-bin/carddisp.pl?gene=SIRT6
MDM2	MDM2 Proto-Oncogene	Protein Coding	Q00987	57	GC12P068808	8.38184	https://www.genecards.org/cgi-bin/carddisp.pl?gene=MDM2
MIR34A	MicroRNA 34a	RNA Gene		23	GC01M011962	8.38153	https://www.genecards.org/cgi-bin/carddisp.pl?gene=MIR34A
GNB2	G Protein Subunit Beta 2	Protein Coding	P62879	47	GC07P100673	8.37768	https://www.genecards.org/cgi-bin/carddisp.pl?gene=GNB2
PIK3CA	Phosphatidylinositol-4,5-Bisphosphate 3-Kinase Catalytic Subunit Alpha	Protein Coding	P42336	55	GC03P179148	8.37697	https://www.genecards.org/cgi-bin/carddisp.pl?gene=PIK3CA
APAF1	Apoptotic Peptidase Activating Factor 1	Protein Coding	O14727	51	GC12P098645	8.3736	https://www.genecards.org/cgi-bin/carddisp.pl?gene=APAF1
APEX1	Apurinic/Apyrimidinic Endodeoxyribonuclease 1	Protein Coding	P27695	49	GC14P020455	8.37231	https://www.genecards.org/cgi-bin/carddisp.pl?gene=APEX1
GLS2	Glutaminase 2	Protein Coding	Q9UI32	45	GC12M056470	8.37182	https://www.genecards.org/cgi-bin/carddisp.pl?gene=GLS2
SLC2A1	Solute Carrier Family 2 Member 1	Protein Coding	P11166	56	GC01M042925	8.37093	https://www.genecards.org/cgi-bin/carddisp.pl?gene=SLC2A1
FASLG	Fas Ligand	Protein Coding	P48023	52	GC01P172659	8.36462	https://www.genecards.org/cgi-bin/carddisp.pl?gene=FASLG
BRCA1	BRCA1 DNA Repair Associated	Protein Coding	P38398	54	GC17M043044	8.36263	https://www.genecards.org/cgi-bin/carddisp.pl?gene=BRCA1
TRAF6	TNF Receptor Associated Factor 6	Protein Coding	Q9Y4K3	50	GC11M036467	8.35454	https://www.genecards.org/cgi-bin/carddisp.pl?gene=TRAF6
AKAP1	A-Kinase Anchoring Protein 1	Protein Coding	Q92667	45	GC17P057085	8.35316	https://www.genecards.org/cgi-bin/carddisp.pl?gene=AKAP1
NDUFB2	NADH:Ubiquinone Oxidoreductase Subunit B2	Protein Coding	O95178	43	GC07P140690	8.3419	https://www.genecards.org/cgi-bin/carddisp.pl?gene=NDUFB2
SLC39A14	Solute Carrier Family 39 Member 14	Protein Coding	Q15043	47	GC08P022367	8.32957	https://www.genecards.org/cgi-bin/carddisp.pl?gene=SLC39A14
DNAJC15	DnaJ Heat Shock Protein Family (Hsp40) Member C15	Protein Coding	Q9Y5T4	39	GC13P043023	8.32937	https://www.genecards.org/cgi-bin/carddisp.pl?gene=DNAJC15
CISD1	CDGSH Iron Sulfur Domain 1	Protein Coding	Q9NZ45	41	GC10P058269	8.31948	https://www.genecards.org/cgi-bin/carddisp.pl?gene=CISD1
ABCA4	ATP Binding Cassette Subfamily A Member 4	Protein Coding	P78363	48	GC01M093992	8.31808	https://www.genecards.org/cgi-bin/carddisp.pl?gene=ABCA4
BOLA2B	BolA Family Member 2B	Protein Coding	Q9H3K6	33	GC16M042430	8.31087	https://www.genecards.org/cgi-bin/carddisp.pl?gene=BOLA2B
TUBB1	Tubulin Beta 1 Class VI	Protein Coding	Q9H4B7	50	GC20P059020	8.29721	https://www.genecards.org/cgi-bin/carddisp.pl?gene=TUBB1
CLRN1	Clarin 1	Protein Coding	P58418	39	GC03M150926	8.29658	https://www.genecards.org/cgi-bin/carddisp.pl?gene=CLRN1
GRSF1	G-Rich RNA Sequence Binding Factor 1	Protein Coding	Q12849	41	GC04M070815	8.29212	https://www.genecards.org/cgi-bin/carddisp.pl?gene=GRSF1
METTL8	Methyltransferase 8, TRNA N3-Cytidine	Protein Coding	Q9H825	35	GC02M171317	8.27786	https://www.genecards.org/cgi-bin/carddisp.pl?gene=METTL8
SLC34A1	Solute Carrier Family 34 Member 1	Protein Coding	Q06495	47	GC05P184996	8.26541	https://www.genecards.org/cgi-bin/carddisp.pl?gene=SLC34A1
ABCC8	ATP Binding Cassette Subfamily C Member 8	Protein Coding	Q09428	50	GC11M017392	8.25904	https://www.genecards.org/cgi-bin/carddisp.pl?gene=ABCC8
KCNJ11	Potassium Inwardly Rectifying Channel Subfamily J Member 11	Protein Coding	Q14654	50	GC11M017865	8.25872	https://www.genecards.org/cgi-bin/carddisp.pl?gene=KCNJ11
GAS5	Growth Arrest Specific 5	RNA Gene		25	GC01M173947	8.25319	https://www.genecards.org/cgi-bin/carddisp.pl?gene=GAS5
TTN-AS1	TTN Antisense RNA 1	RNA Gene		18	GC02P178521	8.24017	https://www.genecards.org/cgi-bin/carddisp.pl?gene=TTN-AS1
TH	Tyrosine Hydroxylase	Protein Coding	P07101	54	GC11M002163	8.23941	https://www.genecards.org/cgi-bin/carddisp.pl?gene=TH
STAT1	Signal Transducer And Activator Of Transcription 1	Protein Coding	P42224	56	GC02M190908	8.23494	https://www.genecards.org/cgi-bin/carddisp.pl?gene=STAT1
HNF1B	HNF1 Homeobox B	Protein Coding	P35680	47	GC17M037686	8.23254	https://www.genecards.org/cgi-bin/carddisp.pl?gene=HNF1B
TRAK1	Trafficking Kinesin Protein 1	Protein Coding	Q9UPV9	45	GC03P042032	8.22641	https://www.genecards.org/cgi-bin/carddisp.pl?gene=TRAK1
KIF1A	Kinesin Family Member 1A	Protein Coding	Q12756	46	GC02M240713	8.20416	https://www.genecards.org/cgi-bin/carddisp.pl?gene=KIF1A
CEBPE	CCAAT Enhancer Binding Protein Epsilon	Protein Coding	Q15744	46	GC14M023117	8.18623	https://www.genecards.org/cgi-bin/carddisp.pl?gene=CEBPE
SFXN5	Sideroflexin 5	Protein Coding	Q8TD22	42	GC02M072943	8.18181	https://www.genecards.org/cgi-bin/carddisp.pl?gene=SFXN5
KCNJ5	Potassium Inwardly Rectifying Channel Subfamily J Member 5	Protein Coding	P48544	51	GC11P128891	8.1745	https://www.genecards.org/cgi-bin/carddisp.pl?gene=KCNJ5
KCNQ1	Potassium Voltage-Gated Channel Subfamily Q Member 1	Protein Coding	P51787	53	GC11P002444	8.1525	https://www.genecards.org/cgi-bin/carddisp.pl?gene=KCNQ1
GHRL	Ghrelin And Obestatin Prepropeptide	Protein Coding	Q9UBU3	45	GC03M010285	8.14619	https://www.genecards.org/cgi-bin/carddisp.pl?gene=GHRL
TRAPPC11	Trafficking Protein Particle Complex Subunit 11	Protein Coding	Q7Z392	40	GC04P183659	8.14478	https://www.genecards.org/cgi-bin/carddisp.pl?gene=TRAPPC11
REEP1	Receptor Accessory Protein 1	Protein Coding	Q9H902	44	GC02M086213	8.13787	https://www.genecards.org/cgi-bin/carddisp.pl?gene=REEP1
BRCA2	BRCA2 DNA Repair Associated	Protein Coding	P51587	52	GC13P032315	8.11866	https://www.genecards.org/cgi-bin/carddisp.pl?gene=BRCA2
TNNI3K	TNNI3 Interacting Kinase	Protein Coding	Q59H18	42	GC01P074235	8.1157	https://www.genecards.org/cgi-bin/carddisp.pl?gene=TNNI3K
OGDHL	Oxoglutarate Dehydrogenase L	Protein Coding	Q9ULD0	45	GC10M049734	8.11233	https://www.genecards.org/cgi-bin/carddisp.pl?gene=OGDHL
MMP9	Matrix Metallopeptidase 9	Protein Coding	P14780	57	GC20P046008	8.10952	https://www.genecards.org/cgi-bin/carddisp.pl?gene=MMP9
SLC6A4	Solute Carrier Family 6 Member 4	Protein Coding	P31645	51	GC17M030194	8.10058	https://www.genecards.org/cgi-bin/carddisp.pl?gene=SLC6A4
BLOC1S1	Biogenesis Of Lysosomal Organelles Complex 1 Subunit 1	Protein Coding	P78537	40	GC12P059046	8.09011	https://www.genecards.org/cgi-bin/carddisp.pl?gene=BLOC1S1
KCNH2	Potassium Voltage-Gated Channel Subfamily H Member 2	Protein Coding	Q12809	53	GC07M150944	8.08595	https://www.genecards.org/cgi-bin/carddisp.pl?gene=KCNH2
APOB	Apolipoprotein B	Protein Coding	P04114	50	GC02M020956	8.08329	https://www.genecards.org/cgi-bin/carddisp.pl?gene=APOB
VAPB	VAMP Associated Protein B And C	Protein Coding	O95292	48	GC20P058389	8.07755	https://www.genecards.org/cgi-bin/carddisp.pl?gene=VAPB
LINC01554	Long Intergenic Non-Protein Coding RNA 1554	RNA Gene	Q52M75	22	GC05P095838	8.06837	https://www.genecards.org/cgi-bin/carddisp.pl?gene=LINC01554
ESR1	Estrogen Receptor 1	Protein Coding	P03372	57	GC06P151656	8.06084	https://www.genecards.org/cgi-bin/carddisp.pl?gene=ESR1
CNGB3	Cyclic Nucleotide Gated Channel Subunit Beta 3	Protein Coding	Q9NQW8	44	GC08M086553	8.05722	https://www.genecards.org/cgi-bin/carddisp.pl?gene=CNGB3
GNB1	G Protein Subunit Beta 1	Protein Coding	P62873	49	GC01M001785	8.051	https://www.genecards.org/cgi-bin/carddisp.pl?gene=GNB1
GPD1	Glycerol-3-Phosphate Dehydrogenase 1	Protein Coding	P21695	48	GC12P051089	8.04445	https://www.genecards.org/cgi-bin/carddisp.pl?gene=GPD1
TREX1	Three Prime Repair Exonuclease 1	Protein Coding	Q9NSU2	46	GC03P054922	8.04315	https://www.genecards.org/cgi-bin/carddisp.pl?gene=TREX1
CYP11B1	Cytochrome P450 Family 11 Subfamily B Member 1	Protein Coding	P15538	49	GC08M142872	8.04302	https://www.genecards.org/cgi-bin/carddisp.pl?gene=CYP11B1
GAA	Alpha Glucosidase	Protein Coding	P10253	53	GC17P080101	8.04293	https://www.genecards.org/cgi-bin/carddisp.pl?gene=GAA
CYP3A4	Cytochrome P450 Family 3 Subfamily A Member 4	Protein Coding	P08684	52	GC07M099871	8.03678	https://www.genecards.org/cgi-bin/carddisp.pl?gene=CYP3A4
NDUFA7	NADH:Ubiquinone Oxidoreductase Subunit A7	Protein Coding	O95182	40	GC19M008308	8.0363	https://www.genecards.org/cgi-bin/carddisp.pl?gene=NDUFA7
TERC	Telomerase RNA Component	RNA Gene		29	GC03M169765	8.01299	https://www.genecards.org/cgi-bin/carddisp.pl?gene=TERC
ATXN8OS	ATXN8 Opposite Strand LncRNA	RNA Gene	P0DMR3	28	GC13P070107	7.98881	https://www.genecards.org/cgi-bin/carddisp.pl?gene=ATXN8OS
CDK5	Cyclin Dependent Kinase 5	Protein Coding	Q00535	56	GC07M151053	7.98674	https://www.genecards.org/cgi-bin/carddisp.pl?gene=CDK5
TG	Thyroglobulin	Protein Coding	P01266	48	GC08P132866	7.98343	https://www.genecards.org/cgi-bin/carddisp.pl?gene=TG
SIGMAR1	Sigma Non-Opioid Intracellular Receptor 1	Protein Coding	Q99720	50	GC09M034634	7.98263	https://www.genecards.org/cgi-bin/carddisp.pl?gene=SIGMAR1
TPM1	Tropomyosin 1	Protein Coding	P09493	52	GC15P147347	7.96838	https://www.genecards.org/cgi-bin/carddisp.pl?gene=TPM1
CCNF	Cyclin F	Protein Coding	P41002	44	GC16P002429	7.96749	https://www.genecards.org/cgi-bin/carddisp.pl?gene=CCNF
IDH3B	Isocitrate Dehydrogenase (NAD(+)) 3 Non-Catalytic Subunit Beta	Protein Coding	O43837	48	GC20M002658	7.95938	https://www.genecards.org/cgi-bin/carddisp.pl?gene=IDH3B
CORO1A	Coronin 1A	Protein Coding	P31146	47	GC16P060786	7.94291	https://www.genecards.org/cgi-bin/carddisp.pl?gene=CORO1A
BIRC5	Baculoviral IAP Repeat Containing 5	Protein Coding	O15392	50	GC17P078214	7.94186	https://www.genecards.org/cgi-bin/carddisp.pl?gene=BIRC5
BNIP3L	BCL2 Interacting Protein 3 Like	Protein Coding	O60238	46	GC08P026383	7.9418	https://www.genecards.org/cgi-bin/carddisp.pl?gene=BNIP3L
SLC19A2	Solute Carrier Family 19 Member 2	Protein Coding	O60779	48	GC01M169463	7.93898	https://www.genecards.org/cgi-bin/carddisp.pl?gene=SLC19A2
NEAT1	Nuclear Paraspeckle Assembly Transcript 1	RNA Gene		26	GC11P081946	7.92821	https://www.genecards.org/cgi-bin/carddisp.pl?gene=NEAT1
SPATA18	Spermatogenesis Associated 18	Protein Coding	Q8TC71	39	GC04P052051	7.92283	https://www.genecards.org/cgi-bin/carddisp.pl?gene=SPATA18
ABCB1	ATP Binding Cassette Subfamily B Member 1	Protein Coding	P08183	54	GC07M087504	7.9203	https://www.genecards.org/cgi-bin/carddisp.pl?gene=ABCB1
ADCK1	AarF Domain Containing Kinase 1	Protein Coding	Q86TW2	40	GC14P077800	7.91163	https://www.genecards.org/cgi-bin/carddisp.pl?gene=ADCK1
PINK1-AS	PINK1 Antisense RNA	RNA Gene		15	GC01M020642	7.90928	https://www.genecards.org/cgi-bin/carddisp.pl?gene=PINK1-AS
PEX3	Peroxisomal Biogenesis Factor 3	Protein Coding	P56589	46	GC06P143450	7.90666	https://www.genecards.org/cgi-bin/carddisp.pl?gene=PEX3
TRP-AGG2-5	TRNA-Pro (Anticodon AGG) 2-5	RNA Gene		13	GC14M026041	7.90623	https://www.genecards.org/cgi-bin/carddisp.pl?gene=TRP-AGG2-5
EPO	Erythropoietin	Protein Coding	P01588	46	GC07P100720	7.89741	https://www.genecards.org/cgi-bin/carddisp.pl?gene=EPO
USP30	Ubiquitin Specific Peptidase 30	Protein Coding	Q70CQ3	41	GC12P109027	7.88988	https://www.genecards.org/cgi-bin/carddisp.pl?gene=USP30
PDCD1	Programmed Cell Death 1	Protein Coding	Q15116	51	GC02M241849	7.88067	https://www.genecards.org/cgi-bin/carddisp.pl?gene=PDCD1
SPART	Spartin	Protein Coding	Q8N0X7	43	GC13M039198	7.87868	https://www.genecards.org/cgi-bin/carddisp.pl?gene=SPART
TULP1	TUB Like Protein 1	Protein Coding	O00294	45	GC06M087402	7.87072	https://www.genecards.org/cgi-bin/carddisp.pl?gene=TULP1
PIF1	PIF1 5'-To-3' DNA Helicase	Protein Coding	Q9H611	39	GC15M064815	7.86905	https://www.genecards.org/cgi-bin/carddisp.pl?gene=PIF1
AMPD1	Adenosine Monophosphate Deaminase 1	Protein Coding	P23109	49	GC01M114673	7.84756	https://www.genecards.org/cgi-bin/carddisp.pl?gene=AMPD1
PPM1K	Protein Phosphatase, Mg2+/Mn2+ Dependent 1K	Protein Coding	Q8N3J5	45	GC04M088258	7.84217	https://www.genecards.org/cgi-bin/carddisp.pl?gene=PPM1K
IVNS1ABP	Influenza Virus NS1A Binding Protein	Protein Coding	Q9Y6Y0	46	GC01M185296	7.82489	https://www.genecards.org/cgi-bin/carddisp.pl?gene=IVNS1ABP
PEX12	Peroxisomal Biogenesis Factor 12	Protein Coding	O00623	43	GC17M035574	7.82243	https://www.genecards.org/cgi-bin/carddisp.pl?gene=PEX12
HMGB1	High Mobility Group Box 1	Protein Coding	P09429	52	GC13M030456	7.80803	https://www.genecards.org/cgi-bin/carddisp.pl?gene=HMGB1
PRDM16	PR/SET Domain 16	Protein Coding	Q9HAZ2	48	GC01P008458	7.79793	https://www.genecards.org/cgi-bin/carddisp.pl?gene=PRDM16
OPN1MW	Opsin 1, Medium Wave Sensitive	Protein Coding	P04001	37	GC0XP154182	7.78105	https://www.genecards.org/cgi-bin/carddisp.pl?gene=OPN1MW
NAXE	NAD(P)HX Epimerase	Protein Coding	Q8NCW5	45	GC01P156591	7.77791	https://www.genecards.org/cgi-bin/carddisp.pl?gene=NAXE
SFXN1	Sideroflexin 1	Protein Coding	Q9H9B4	42	GC05P175477	7.77635	https://www.genecards.org/cgi-bin/carddisp.pl?gene=SFXN1
ATP5F1EP2	ATP Synthase F1 Subunit Epsilon Pseudogene 2	Pseudogene	Q5VTU8	21	GC13P027946	7.7666	https://www.genecards.org/cgi-bin/carddisp.pl?gene=ATP5F1EP2
ASL	Argininosuccinate Lyase	Protein Coding	P04424	48	GC07P066075	7.76307	https://www.genecards.org/cgi-bin/carddisp.pl?gene=ASL
FLNC	Filamin C	Protein Coding	Q14315	48	GC07P128830	7.76132	https://www.genecards.org/cgi-bin/carddisp.pl?gene=FLNC
MMADHC	Metabolism Of Cobalamin Associated D	Protein Coding	Q9H3L0	46	GC02M149569	7.7496	https://www.genecards.org/cgi-bin/carddisp.pl?gene=MMADHC
UQCC1	Ubiquinol-Cytochrome C Reductase Complex Assembly Factor 1	Protein Coding	Q9NVA1	40	GC20M035302	7.73701	https://www.genecards.org/cgi-bin/carddisp.pl?gene=UQCC1
CCDC47	Coiled-Coil Domain Containing 47	Protein Coding	Q96A33	40	GC17M063745	7.73564	https://www.genecards.org/cgi-bin/carddisp.pl?gene=CCDC47
CD40LG	CD40 Ligand	Protein Coding	P29965	53	GC0XP136649	7.73369	https://www.genecards.org/cgi-bin/carddisp.pl?gene=CD40LG
HFE	Homeostatic Iron Regulator	Protein Coding	Q30201	49	GC06P026087	7.73099	https://www.genecards.org/cgi-bin/carddisp.pl?gene=HFE
CRX	Cone-Rod Homeobox	Protein Coding	O43186	45	GC19P047819	7.71164	https://www.genecards.org/cgi-bin/carddisp.pl?gene=CRX
STUB1	STIP1 Homology And U-Box Containing Protein 1	Protein Coding	Q9UNE7	49	GC16P059753	7.7012	https://www.genecards.org/cgi-bin/carddisp.pl?gene=STUB1
AGXT	Alanine--Glyoxylate Aminotransferase	Protein Coding	P21549	49	GC02P240868	7.70062	https://www.genecards.org/cgi-bin/carddisp.pl?gene=AGXT
CDKN1A	Cyclin Dependent Kinase Inhibitor 1A	Protein Coding	P38936	53	GC06P119063	7.6894	https://www.genecards.org/cgi-bin/carddisp.pl?gene=CDKN1A
GUCY2D	Guanylate Cyclase 2D, Retinal	Protein Coding	Q02846	50	GC17P008002	7.68518	https://www.genecards.org/cgi-bin/carddisp.pl?gene=GUCY2D
RBP4	Retinol Binding Protein 4	Protein Coding	P02753	48	GC10M093591	7.68096	https://www.genecards.org/cgi-bin/carddisp.pl?gene=RBP4
SUCLG2	Succinate-CoA Ligase GDP-Forming Subunit Beta	Protein Coding	Q96I99	45	GC03M067358	7.68033	https://www.genecards.org/cgi-bin/carddisp.pl?gene=SUCLG2
SLC30A9	Solute Carrier Family 30 Member 9	Protein Coding	Q6PML9	46	GC04P041992	7.67535	https://www.genecards.org/cgi-bin/carddisp.pl?gene=SLC30A9
CRB1	Crumbs Cell Polarity Complex Component 1	Protein Coding	P82279	47	GC01P197208	7.66708	https://www.genecards.org/cgi-bin/carddisp.pl?gene=CRB1
NPY	Neuropeptide Y	Protein Coding	P01303	48	GC07P024290	7.66605	https://www.genecards.org/cgi-bin/carddisp.pl?gene=NPY
MIR494	MicroRNA 494	RNA Gene		18	GC14P114469	7.65922	https://www.genecards.org/cgi-bin/carddisp.pl?gene=MIR494
PSAP	Prosaposin	Protein Coding	P07602	51	GC10M071816	7.65757	https://www.genecards.org/cgi-bin/carddisp.pl?gene=PSAP
GJB6	Gap Junction Protein Beta 6	Protein Coding	O95452	46	GC13M020221	7.65344	https://www.genecards.org/cgi-bin/carddisp.pl?gene=GJB6
DTYMK	Deoxythymidylate Kinase	Protein Coding	P23919	48	GC02M241675	7.64927	https://www.genecards.org/cgi-bin/carddisp.pl?gene=DTYMK
PWAR1	Prader Willi/Angelman Region RNA 1	RNA Gene		16	GC15P025135	7.64696	https://www.genecards.org/cgi-bin/carddisp.pl?gene=PWAR1
DLST	Dihydrolipoamide S-Succinyltransferase	Protein Coding	P36957	50	GC14P074881	7.64213	https://www.genecards.org/cgi-bin/carddisp.pl?gene=DLST
MYC	MYC Proto-Oncogene, BHLH Transcription Factor	Protein Coding	P01106	56	GC08P127735	7.6382	https://www.genecards.org/cgi-bin/carddisp.pl?gene=MYC
CBS	Cystathionine Beta-Synthase	Protein Coding	P35520	54	GC21M043053	7.63106	https://www.genecards.org/cgi-bin/carddisp.pl?gene=CBS
PARG	Poly(ADP-Ribose) Glycohydrolase	Protein Coding	Q86W56	45	GC10M049818	7.62485	https://www.genecards.org/cgi-bin/carddisp.pl?gene=PARG
PRKAA2	Protein Kinase AMP-Activated Catalytic Subunit Alpha 2	Protein Coding	P54646	53	GC01P056645	7.6217	https://www.genecards.org/cgi-bin/carddisp.pl?gene=PRKAA2
HSPA5	Heat Shock Protein Family A (Hsp70) Member 5	Protein Coding	P11021	52	GC09M125234	7.61663	https://www.genecards.org/cgi-bin/carddisp.pl?gene=HSPA5
ATF2	Activating Transcription Factor 2	Protein Coding	P15336	51	GC02M175072	7.6157	https://www.genecards.org/cgi-bin/carddisp.pl?gene=ATF2
DCTN1	Dynactin Subunit 1	Protein Coding	Q14203	50	GC02M074361	7.59544	https://www.genecards.org/cgi-bin/carddisp.pl?gene=DCTN1
NUP62	Nucleoporin 62	Protein Coding	P37198	48	GC19M049906	7.59141	https://www.genecards.org/cgi-bin/carddisp.pl?gene=NUP62
MPO	Myeloperoxidase	Protein Coding	P05164	56	GC17M058269	7.58879	https://www.genecards.org/cgi-bin/carddisp.pl?gene=MPO
PEX19	Peroxisomal Biogenesis Factor 19	Protein Coding	P40855	47	GC01M160276	7.58871	https://www.genecards.org/cgi-bin/carddisp.pl?gene=PEX19
MB	Myoglobin	Protein Coding	P02144	48	GC22M035606	7.58847	https://www.genecards.org/cgi-bin/carddisp.pl?gene=MB
SCN9A	Sodium Voltage-Gated Channel Alpha Subunit 9	Protein Coding	Q15858	51	GC02M166195	7.5736	https://www.genecards.org/cgi-bin/carddisp.pl?gene=SCN9A
GCH1	GTP Cyclohydrolase 1	Protein Coding	P30793	51	GC14M054842	7.5732	https://www.genecards.org/cgi-bin/carddisp.pl?gene=GCH1
ALDH4A1	Aldehyde Dehydrogenase 4 Family Member A1	Protein Coding	P30038	48	GC01M018871	7.57027	https://www.genecards.org/cgi-bin/carddisp.pl?gene=ALDH4A1
GCG	Glucagon	Protein Coding	P01275	45	GC02M162142	7.56811	https://www.genecards.org/cgi-bin/carddisp.pl?gene=GCG
MIR155	MicroRNA 155	RNA Gene		22	GC21P025573	7.55208	https://www.genecards.org/cgi-bin/carddisp.pl?gene=MIR155
FGFR1	Fibroblast Growth Factor Receptor 1	Protein Coding	P11362	58	GC08M038400	7.55193	https://www.genecards.org/cgi-bin/carddisp.pl?gene=FGFR1
FOXP3	Forkhead Box P3	Protein Coding	Q9BZS1	51	GC0XM049250	7.54222	https://www.genecards.org/cgi-bin/carddisp.pl?gene=FOXP3
MIR223	MicroRNA 223	RNA Gene		22	GC0XP066018	7.53378	https://www.genecards.org/cgi-bin/carddisp.pl?gene=MIR223
SIL1	SIL1 Nucleotide Exchange Factor	Protein Coding	Q9H173	45	GC05M138958	7.52595	https://www.genecards.org/cgi-bin/carddisp.pl?gene=SIL1
HLA-DQB1	Major Histocompatibility Complex, Class II, DQ Beta 1	Protein Coding	P01920	46	GC06M087318	7.51444	https://www.genecards.org/cgi-bin/carddisp.pl?gene=HLA-DQB1
NDUFB4	NADH:Ubiquinone Oxidoreductase Subunit B4	Protein Coding	O95168	41	GC03P120596	7.51158	https://www.genecards.org/cgi-bin/carddisp.pl?gene=NDUFB4
GSN	Gelsolin	Protein Coding	P06396	52	GC09P121201	7.51004	https://www.genecards.org/cgi-bin/carddisp.pl?gene=GSN
COX8C	Cytochrome C Oxidase Subunit 8C	Protein Coding	Q7Z4L0	34	GC14P093348	7.50809	https://www.genecards.org/cgi-bin/carddisp.pl?gene=COX8C
RDH5	Retinol Dehydrogenase 5	Protein Coding	Q92781	50	GC12P055720	7.49993	https://www.genecards.org/cgi-bin/carddisp.pl?gene=RDH5
AGT	Angiotensinogen	Protein Coding	P01019	53	GC01M230690	7.49433	https://www.genecards.org/cgi-bin/carddisp.pl?gene=AGT
LAS1L	LAS1 Like Ribosome Biogenesis Factor	Protein Coding	Q9Y4W2	41	GC0XM065440	7.48987	https://www.genecards.org/cgi-bin/carddisp.pl?gene=LAS1L
ELP1	Elongator Acetyltransferase Complex Subunit 1	Protein Coding	O95163	47	GC09M108868	7.48399	https://www.genecards.org/cgi-bin/carddisp.pl?gene=ELP1
NDUFA3	NADH:Ubiquinone Oxidoreductase Subunit A3	Protein Coding	O95167	40	GC19P054102	7.48397	https://www.genecards.org/cgi-bin/carddisp.pl?gene=NDUFA3
YARS1	Tyrosyl-TRNA Synthetase 1	Protein Coding	P54577	47	GC01M032776	7.48332	https://www.genecards.org/cgi-bin/carddisp.pl?gene=YARS1
CYBA	Cytochrome B-245 Alpha Chain	Protein Coding	P13498	50	GC16M088643	7.47071	https://www.genecards.org/cgi-bin/carddisp.pl?gene=CYBA
PEX10	Peroxisomal Biogenesis Factor 10	Protein Coding	O60683	45	GC01M002403	7.4686	https://www.genecards.org/cgi-bin/carddisp.pl?gene=PEX10
NR3C1	Nuclear Receptor Subfamily 3 Group C Member 1	Protein Coding	P04150	53	GC05M143277	7.4672	https://www.genecards.org/cgi-bin/carddisp.pl?gene=NR3C1
THG1L	TRNA-Histidine Guanylyltransferase 1 Like	Protein Coding	Q9NWX6	45	GC05P157731	7.46499	https://www.genecards.org/cgi-bin/carddisp.pl?gene=THG1L
RPGRIP1	RPGR Interacting Protein 1	Protein Coding	Q96KN7	44	GC14P041580	7.46329	https://www.genecards.org/cgi-bin/carddisp.pl?gene=RPGRIP1
TRMT2B	TRNA Methyltransferase 2 Homolog B	Protein Coding	Q96GJ1	36	GC0XM101176	7.44528	https://www.genecards.org/cgi-bin/carddisp.pl?gene=TRMT2B
PEX26	Peroxisomal Biogenesis Factor 26	Protein Coding	Q7Z412	44	GC22P060196	7.4451	https://www.genecards.org/cgi-bin/carddisp.pl?gene=PEX26
PRNP	Prion Protein	Protein Coding	F7VJQ1	52	GC20P004686	7.44282	https://www.genecards.org/cgi-bin/carddisp.pl?gene=PRNP
SELP	Selectin P	Protein Coding	P16109	48	GC01M169558	7.43764	https://www.genecards.org/cgi-bin/carddisp.pl?gene=SELP
CRAT	Carnitine O-Acetyltransferase	Protein Coding	P43155	48	GC09M129094	7.43674	https://www.genecards.org/cgi-bin/carddisp.pl?gene=CRAT
HCN4	Hyperpolarization Activated Cyclic Nucleotide Gated Potassium Channel 4	Protein Coding	Q9Y3Q4	52	GC15M073319	7.43075	https://www.genecards.org/cgi-bin/carddisp.pl?gene=HCN4
PON1	Paraoxonase 1	Protein Coding	P27169	51	GC07M095297	7.42215	https://www.genecards.org/cgi-bin/carddisp.pl?gene=PON1
CREBBP	CREB Binding Protein	Protein Coding	Q92793	57	GC16M014250	7.41927	https://www.genecards.org/cgi-bin/carddisp.pl?gene=CREBBP
RET	Ret Proto-Oncogene	Protein Coding	P07949	58	GC10P043899	7.41827	https://www.genecards.org/cgi-bin/carddisp.pl?gene=RET
RUNX1	RUNX Family Transcription Factor 1	Protein Coding	Q01196	53	GC21M034787	7.41048	https://www.genecards.org/cgi-bin/carddisp.pl?gene=RUNX1
SNAPC4	Small Nuclear RNA Activating Complex Polypeptide 4	Protein Coding	Q5SXM2	41	GC09M136375	7.41043	https://www.genecards.org/cgi-bin/carddisp.pl?gene=SNAPC4
SELE	Selectin E	Protein Coding	P16581	47	GC01M169722	7.40989	https://www.genecards.org/cgi-bin/carddisp.pl?gene=SELE
REN	Renin	Protein Coding	P00797	52	GC01M204154	7.40651	https://www.genecards.org/cgi-bin/carddisp.pl?gene=REN
ICAM1	Intercellular Adhesion Molecule 1	Protein Coding	P05362	53	GC19P095217	7.40343	https://www.genecards.org/cgi-bin/carddisp.pl?gene=ICAM1
RAF1	Raf-1 Proto-Oncogene, Serine/Threonine Kinase	Protein Coding	P04049	58	GC03M012583	7.40288	https://www.genecards.org/cgi-bin/carddisp.pl?gene=RAF1
MIRLET7B	MicroRNA Let-7b	RNA Gene		21	GC22P061149	7.39691	https://www.genecards.org/cgi-bin/carddisp.pl?gene=MIRLET7B
HMGCR	3-Hydroxy-3-Methylglutaryl-CoA Reductase	Protein Coding	P04035	50	GC05P075336	7.38952	https://www.genecards.org/cgi-bin/carddisp.pl?gene=HMGCR
KIT	KIT Proto-Oncogene, Receptor Tyrosine Kinase	Protein Coding	P10721	57	GC04P054657	7.38177	https://www.genecards.org/cgi-bin/carddisp.pl?gene=KIT
SLC17A5	Solute Carrier Family 17 Member 5	Protein Coding	Q9NRA2	48	GC06M073593	7.37117	https://www.genecards.org/cgi-bin/carddisp.pl?gene=SLC17A5
ADA	Adenosine Deaminase	Protein Coding	P00813	54	GC20M044620	7.3702	https://www.genecards.org/cgi-bin/carddisp.pl?gene=ADA
HSPB1	Heat Shock Protein Family B (Small) Member 1	Protein Coding	P04792	55	GC07P076302	7.36494	https://www.genecards.org/cgi-bin/carddisp.pl?gene=HSPB1
RCC1L	RCC1 Like	Protein Coding	Q96I51	32	GC07M075194	7.3554	https://www.genecards.org/cgi-bin/carddisp.pl?gene=RCC1L
CD4	CD4 Molecule	Protein Coding	P01730	53	GC12P006786	7.33162	https://www.genecards.org/cgi-bin/carddisp.pl?gene=CD4
SBDS	SBDS Ribosome Maturation Factor	Protein Coding	Q9Y3A5	47	GC07M066987	7.3309	https://www.genecards.org/cgi-bin/carddisp.pl?gene=SBDS
BRAF	B-Raf Proto-Oncogene, Serine/Threonine Kinase	Protein Coding	P15056	57	GC07M140757	7.32598	https://www.genecards.org/cgi-bin/carddisp.pl?gene=BRAF
PSEN2	Presenilin 2	Protein Coding	P49810	52	GC01P226870	7.315	https://www.genecards.org/cgi-bin/carddisp.pl?gene=PSEN2
NHLRC2	NHL Repeat Containing 2	Protein Coding	Q8NBF2	40	GC10P113854	7.30593	https://www.genecards.org/cgi-bin/carddisp.pl?gene=NHLRC2
CDK1	Cyclin Dependent Kinase 1	Protein Coding	P06493	51	GC10P060772	7.30514	https://www.genecards.org/cgi-bin/carddisp.pl?gene=CDK1
PROM1	Prominin 1	Protein Coding	O43490	50	GC04M015965	7.30297	https://www.genecards.org/cgi-bin/carddisp.pl?gene=PROM1
GATD3	Glutamine Amidotransferase Class 1 Domain Containing 3	Protein Coding	P0DPI2	37	GC21P044140	7.30237	https://www.genecards.org/cgi-bin/carddisp.pl?gene=GATD3
CST3	Cystatin C	Protein Coding	P01034	47	GC20M023848	7.29753	https://www.genecards.org/cgi-bin/carddisp.pl?gene=CST3
SNORD118	Small Nucleolar RNA, C/D Box 118	RNA Gene		21	GC17M015416	7.29192	https://www.genecards.org/cgi-bin/carddisp.pl?gene=SNORD118
MIR146B	MicroRNA 146b	RNA Gene		22	GC10P102436	7.28991	https://www.genecards.org/cgi-bin/carddisp.pl?gene=MIR146B
DMPK	DM1 Protein Kinase	Protein Coding	Q09013	51	GC19M045769	7.28565	https://www.genecards.org/cgi-bin/carddisp.pl?gene=DMPK
NCOR1	Nuclear Receptor Corepressor 1	Protein Coding	O75376	47	GC17M016029	7.27915	https://www.genecards.org/cgi-bin/carddisp.pl?gene=NCOR1
EIF2AK1	Eukaryotic Translation Initiation Factor 2 Alpha Kinase 1	Protein Coding	Q9BQI3	47	GC07M006022	7.27256	https://www.genecards.org/cgi-bin/carddisp.pl?gene=EIF2AK1
OXCT1	3-Oxoacid CoA-Transferase 1	Protein Coding	P55809	49	GC05M041732	7.26725	https://www.genecards.org/cgi-bin/carddisp.pl?gene=OXCT1
SIRT2	Sirtuin 2	Protein Coding	Q8IXJ6	51	GC19M038878	7.26372	https://www.genecards.org/cgi-bin/carddisp.pl?gene=SIRT2
CASP1	Caspase 1	Protein Coding	P29466	52	GC11M105025	7.26036	https://www.genecards.org/cgi-bin/carddisp.pl?gene=CASP1
IAPP	Islet Amyloid Polypeptide	Protein Coding	P10997	44	GC12P021354	7.25918	https://www.genecards.org/cgi-bin/carddisp.pl?gene=IAPP
GOLPH3	Golgi Phosphoprotein 3	Protein Coding	Q9H4A6	42	GC05M032124	7.2575	https://www.genecards.org/cgi-bin/carddisp.pl?gene=GOLPH3
GOT1	Glutamic-Oxaloacetic Transaminase 1	Protein Coding	P17174	49	GC10M099396	7.24517	https://www.genecards.org/cgi-bin/carddisp.pl?gene=GOT1
OLR1	Oxidized Low Density Lipoprotein Receptor 1	Protein Coding	P78380	46	GC12M026826	7.24322	https://www.genecards.org/cgi-bin/carddisp.pl?gene=OLR1
MTLN	Mitoregulin	Protein Coding	Q8NCU8	24	GC02M112331	7.24151	https://www.genecards.org/cgi-bin/carddisp.pl?gene=MTLN
CISD2	CDGSH Iron Sulfur Domain 2	Protein Coding	Q8N5K1	45	GC04P102868	7.23522	https://www.genecards.org/cgi-bin/carddisp.pl?gene=CISD2
LGALS3	Galectin 3	Protein Coding	P17931	48	GC14P055124	7.23211	https://www.genecards.org/cgi-bin/carddisp.pl?gene=LGALS3
AFG1L	AFG1 Like ATPase	Protein Coding	Q8WV93	38	GC06P119875	7.22414	https://www.genecards.org/cgi-bin/carddisp.pl?gene=AFG1L
PMAIP1	Phorbol-12-Myristate-13-Acetate-Induced Protein 1	Protein Coding	Q13794	42	GC18P059899	7.21591	https://www.genecards.org/cgi-bin/carddisp.pl?gene=PMAIP1
GPT2	Glutamic--Pyruvic Transaminase 2	Protein Coding	Q8TD30	48	GC16P061146	7.21277	https://www.genecards.org/cgi-bin/carddisp.pl?gene=GPT2
ADI1	Acireductone Dioxygenase 1	Protein Coding	Q9BV57	44	GC02M003540	7.20946	https://www.genecards.org/cgi-bin/carddisp.pl?gene=ADI1
STING1	Stimulator Of Interferon Response CGAMP Interactor 1	Protein Coding	Q86WV6	45	GC05M139487	7.20486	https://www.genecards.org/cgi-bin/carddisp.pl?gene=STING1
GNAS	GNAS Complex Locus	Protein Coding	P84996	53	GC20P058839	7.20294	https://www.genecards.org/cgi-bin/carddisp.pl?gene=GNAS
GJA1	Gap Junction Protein Alpha 1	Protein Coding	P17302	54	GC06P123193	7.19808	https://www.genecards.org/cgi-bin/carddisp.pl?gene=GJA1
PMM2	Phosphomannomutase 2	Protein Coding	O15305	50	GC16P008788	7.19743	https://www.genecards.org/cgi-bin/carddisp.pl?gene=PMM2
MCCC1	Methylcrotonyl-CoA Carboxylase Subunit 1	Protein Coding	Q96RQ3	47	GC03M183015	7.18835	https://www.genecards.org/cgi-bin/carddisp.pl?gene=MCCC1
PREPL	Prolyl Endopeptidase Like	Protein Coding	Q4J6C6	45	GC02M044316	7.18545	https://www.genecards.org/cgi-bin/carddisp.pl?gene=PREPL
VCAM1	Vascular Cell Adhesion Molecule 1	Protein Coding	P19320	50	GC01P100719	7.1831	https://www.genecards.org/cgi-bin/carddisp.pl?gene=VCAM1
UNG	Uracil DNA Glycosylase	Protein Coding	P13051	50	GC12P109097	7.17967	https://www.genecards.org/cgi-bin/carddisp.pl?gene=UNG
NTRK1	Neurotrophic Receptor Tyrosine Kinase 1	Protein Coding	P04629	53	GC01P156815	7.1786	https://www.genecards.org/cgi-bin/carddisp.pl?gene=NTRK1
STAT2	Signal Transducer And Activator Of Transcription 2	Protein Coding	P52630	52	GC12M056341	7.17209	https://www.genecards.org/cgi-bin/carddisp.pl?gene=STAT2
NPHP4	Nephrocystin 4	Protein Coding	O75161	44	GC01M011746	7.16818	https://www.genecards.org/cgi-bin/carddisp.pl?gene=NPHP4
HCRT	Hypocretin Neuropeptide Precursor	Protein Coding	O43612	43	GC17M068051	7.16666	https://www.genecards.org/cgi-bin/carddisp.pl?gene=HCRT
GPHN	Gephyrin	Protein Coding	Q9NQX3	52	GC14P066507	7.16509	https://www.genecards.org/cgi-bin/carddisp.pl?gene=GPHN
TRAF3	TNF Receptor Associated Factor 3	Protein Coding	Q13114	51	GC14P113792	7.15847	https://www.genecards.org/cgi-bin/carddisp.pl?gene=TRAF3
NTRK2	Neurotrophic Receptor Tyrosine Kinase 2	Protein Coding	Q16620	57	GC09P084668	7.15593	https://www.genecards.org/cgi-bin/carddisp.pl?gene=NTRK2
SLC12A2	Solute Carrier Family 12 Member 2	Protein Coding	P55011	53	GC05P128083	7.15533	https://www.genecards.org/cgi-bin/carddisp.pl?gene=SLC12A2
GNB3	G Protein Subunit Beta 3	Protein Coding	P16520	50	GC12P006839	7.15255	https://www.genecards.org/cgi-bin/carddisp.pl?gene=GNB3
ESR2	Estrogen Receptor 2	Protein Coding	Q92731	52	GC14M064084	7.14993	https://www.genecards.org/cgi-bin/carddisp.pl?gene=ESR2
NF1	Neurofibromin 1	Protein Coding	P21359	52	GC17P031094	7.14834	https://www.genecards.org/cgi-bin/carddisp.pl?gene=NF1
DELE1	DAP3 Binding Cell Death Enhancer 1	Protein Coding	Q14154	38	GC05P149870	7.14675	https://www.genecards.org/cgi-bin/carddisp.pl?gene=DELE1
PDK2	Pyruvate Dehydrogenase Kinase 2	Protein Coding	Q15119	46	GC17P093947	7.14577	https://www.genecards.org/cgi-bin/carddisp.pl?gene=PDK2
BMP6	Bone Morphogenetic Protein 6	Protein Coding	P22004	48	GC06P007726	7.14545	https://www.genecards.org/cgi-bin/carddisp.pl?gene=BMP6
SLC2A4	Solute Carrier Family 2 Member 4	Protein Coding	P14672	50	GC17P092348	7.13927	https://www.genecards.org/cgi-bin/carddisp.pl?gene=SLC2A4
JUN	Jun Proto-Oncogene, AP-1 Transcription Factor Subunit	Protein Coding	P05412	53	GC01M058780	7.13521	https://www.genecards.org/cgi-bin/carddisp.pl?gene=JUN
BECN1	Beclin 1	Protein Coding	Q14457	50	GC17M042810	7.12517	https://www.genecards.org/cgi-bin/carddisp.pl?gene=BECN1
SERPINA1	Serpin Family A Member 1	Protein Coding	P01009	53	GC14M094376	7.11877	https://www.genecards.org/cgi-bin/carddisp.pl?gene=SERPINA1
TRC-GCA24-1	TRNA-Cys (GCA) 24-1	RNA Gene		8	GC17M067898	7.10702	https://www.genecards.org/cgi-bin/carddisp.pl?gene=TRC-GCA24-1
DMAC2	Distal Membrane Arm Assembly Component 2	Protein Coding	Q9NW81	36	GC19M085572	7.09331	https://www.genecards.org/cgi-bin/carddisp.pl?gene=DMAC2
IL2	Interleukin 2	Protein Coding	P60568	49	GC04M122451	7.08493	https://www.genecards.org/cgi-bin/carddisp.pl?gene=IL2
MIR29A	MicroRNA 29a	RNA Gene		22	GC07M130876	7.08437	https://www.genecards.org/cgi-bin/carddisp.pl?gene=MIR29A
GLDC	Glycine Decarboxylase	Protein Coding	P23378	50	GC09M006522	7.083	https://www.genecards.org/cgi-bin/carddisp.pl?gene=GLDC
HNRNPA2B1	Heterogeneous Nuclear Ribonucleoprotein A2/B1	Protein Coding	P22626	50	GC07M026174	7.08289	https://www.genecards.org/cgi-bin/carddisp.pl?gene=HNRNPA2B1
MIR210	MicroRNA 210	RNA Gene		22	GC11M009566	7.08012	https://www.genecards.org/cgi-bin/carddisp.pl?gene=MIR210
MCEE	Methylmalonyl-CoA Epimerase	Protein Coding	Q96PE7	44	GC02M071110	7.07018	https://www.genecards.org/cgi-bin/carddisp.pl?gene=MCEE
ACAD8	Acyl-CoA Dehydrogenase Family Member 8	Protein Coding	Q9UKU7	48	GC11P134253	7.06974	https://www.genecards.org/cgi-bin/carddisp.pl?gene=ACAD8
PPRC1	PPARG Related Coactivator 1	Protein Coding	Q5VV67	41	GC10P102119	7.06128	https://www.genecards.org/cgi-bin/carddisp.pl?gene=PPRC1
SKP1	S-Phase Kinase Associated Protein 1	Protein Coding	P63208	47	GC05M134148	7.05922	https://www.genecards.org/cgi-bin/carddisp.pl?gene=SKP1
PEX11B	Peroxisomal Biogenesis Factor 11 Beta	Protein Coding	O96011	42	GC01M145911	7.05459	https://www.genecards.org/cgi-bin/carddisp.pl?gene=PEX11B
POLR3A	RNA Polymerase III Subunit A	Protein Coding	O14802	48	GC10M078987	7.04979	https://www.genecards.org/cgi-bin/carddisp.pl?gene=POLR3A
MIR145	MicroRNA 145	RNA Gene		24	GC05P149430	7.03717	https://www.genecards.org/cgi-bin/carddisp.pl?gene=MIR145
SNORA64	Small Nucleolar RNA, H/ACA Box 64	RNA Gene		21	GC16M014074	7.03631	https://www.genecards.org/cgi-bin/carddisp.pl?gene=SNORA64
SRP54	Signal Recognition Particle 54	Protein Coding	P61011	47	GC14P034981	7.03104	https://www.genecards.org/cgi-bin/carddisp.pl?gene=SRP54
OXT	Oxytocin/Neurophysin I Prepropeptide	Protein Coding	P01178	42	GC20P007194	7.02978	https://www.genecards.org/cgi-bin/carddisp.pl?gene=OXT
IFIH1	Interferon Induced With Helicase C Domain 1	Protein Coding	Q9BYX4	52	GC02M162267	7.02975	https://www.genecards.org/cgi-bin/carddisp.pl?gene=IFIH1
GLA	Galactosidase Alpha	Protein Coding	P06280	53	GC0XM101393	7.02949	https://www.genecards.org/cgi-bin/carddisp.pl?gene=GLA
SFXN3	Sideroflexin 3	Protein Coding	Q9BWM7	44	GC10P101031	7.02924	https://www.genecards.org/cgi-bin/carddisp.pl?gene=SFXN3
MYOC	Myocilin	Protein Coding	Q99972	46	GC01M171604	7.02675	https://www.genecards.org/cgi-bin/carddisp.pl?gene=MYOC
DYNC1H1	Dynein Cytoplasmic 1 Heavy Chain 1	Protein Coding	Q14204	49	GC14P113788	7.02617	https://www.genecards.org/cgi-bin/carddisp.pl?gene=DYNC1H1
TPI1	Triosephosphate Isomerase 1	Protein Coding	P60174	51	GC12P006867	7.02455	https://www.genecards.org/cgi-bin/carddisp.pl?gene=TPI1
PIK3CG	Phosphatidylinositol-4,5-Bisphosphate 3-Kinase Catalytic Subunit Gamma	Protein Coding	P48736	52	GC07P106865	7.02131	https://www.genecards.org/cgi-bin/carddisp.pl?gene=PIK3CG
SUOX	Sulfite Oxidase	Protein Coding	P51687	48	GC12P055997	7.01836	https://www.genecards.org/cgi-bin/carddisp.pl?gene=SUOX
PEX2	Peroxisomal Biogenesis Factor 2	Protein Coding	P28328	48	GC08M076980	7.01459	https://www.genecards.org/cgi-bin/carddisp.pl?gene=PEX2
HSPA1A	Heat Shock Protein Family A (Hsp70) Member 1A	Protein Coding	P0DMV8	50	GC06P118924	7.00889	https://www.genecards.org/cgi-bin/carddisp.pl?gene=HSPA1A
CP	Ceruloplasmin	Protein Coding	P00450	52	GC03M149162	7.00413	https://www.genecards.org/cgi-bin/carddisp.pl?gene=CP
GH1	Growth Hormone 1	Protein Coding	P01241	47	GC17M063917	6.98546	https://www.genecards.org/cgi-bin/carddisp.pl?gene=GH1
DPP4	Dipeptidyl Peptidase 4	Protein Coding	P27487	53	GC02M161992	6.98291	https://www.genecards.org/cgi-bin/carddisp.pl?gene=DPP4
BBS10	Bardet-Biedl Syndrome 10	Protein Coding	Q8TAM1	45	GC12M076344	6.98102	https://www.genecards.org/cgi-bin/carddisp.pl?gene=BBS10
C3	Complement C3	Protein Coding	P01024	53	GC19M006677	6.97929	https://www.genecards.org/cgi-bin/carddisp.pl?gene=C3
CASP7	Caspase 7	Protein Coding	P55210	52	GC10P113679	6.97161	https://www.genecards.org/cgi-bin/carddisp.pl?gene=CASP7
CHAT	Choline O-Acetyltransferase	Protein Coding	P28329	52	GC10P049609	6.97016	https://www.genecards.org/cgi-bin/carddisp.pl?gene=CHAT
PPARGC1B	PPARG Coactivator 1 Beta	Protein Coding	Q86YN6	40	GC05P149730	6.95325	https://www.genecards.org/cgi-bin/carddisp.pl?gene=PPARGC1B
HMGA1	High Mobility Group AT-Hook 1	Protein Coding	P17096	50	GC06P119025	6.95137	https://www.genecards.org/cgi-bin/carddisp.pl?gene=HMGA1
FIG4	FIG4 Phosphoinositide 5-Phosphatase	Protein Coding	Q92562	47	GC06P119928	6.94654	https://www.genecards.org/cgi-bin/carddisp.pl?gene=FIG4
IFI27	Interferon Alpha Inducible Protein 27	Protein Coding	P40305	41	GC14P094104	6.94635	https://www.genecards.org/cgi-bin/carddisp.pl?gene=IFI27
FA2H	Fatty Acid 2-Hydroxylase	Protein Coding	Q7L5A8	48	GC16M074712	6.94165	https://www.genecards.org/cgi-bin/carddisp.pl?gene=FA2H
ABCA1	ATP Binding Cassette Subfamily A Member 1	Protein Coding	O95477	51	GC09M104781	6.92717	https://www.genecards.org/cgi-bin/carddisp.pl?gene=ABCA1
INF2	Inverted Formin 2	Protein Coding	Q27J81	45	GC14P113818	6.91642	https://www.genecards.org/cgi-bin/carddisp.pl?gene=INF2
KLK3	Kallikrein Related Peptidase 3	Protein Coding	P07288	51	GC19P050854	6.91551	https://www.genecards.org/cgi-bin/carddisp.pl?gene=KLK3
TRPV1	Transient Receptor Potential Cation Channel Subfamily V Member 1	Protein Coding	Q8NER1	51	GC17M003565	6.90612	https://www.genecards.org/cgi-bin/carddisp.pl?gene=TRPV1
PDK3	Pyruvate Dehydrogenase Kinase 3	Protein Coding	Q15120	48	GC0XP024465	6.90072	https://www.genecards.org/cgi-bin/carddisp.pl?gene=PDK3
GBA2	Glucosylceramidase Beta 2	Protein Coding	Q9HCG7	45	GC09M035736	6.89986	https://www.genecards.org/cgi-bin/carddisp.pl?gene=GBA2
NPC2	NPC Intracellular Cholesterol Transporter 2	Protein Coding	P61916	47	GC14M074476	6.89971	https://www.genecards.org/cgi-bin/carddisp.pl?gene=NPC2
HCCS	Holocytochrome C Synthase	Protein Coding	P53701	46	GC0XP011111	6.89807	https://www.genecards.org/cgi-bin/carddisp.pl?gene=HCCS
HNF1A	HNF1 Homeobox A	Protein Coding	P20823	50	GC12P120978	6.89168	https://www.genecards.org/cgi-bin/carddisp.pl?gene=HNF1A
IL4	Interleukin 4	Protein Coding	P05112	50	GC05P132673	6.87913	https://www.genecards.org/cgi-bin/carddisp.pl?gene=IL4
ALS2	Alsin Rho Guanine Nucleotide Exchange Factor ALS2	Protein Coding	Q96Q42	47	GC02M201701	6.87763	https://www.genecards.org/cgi-bin/carddisp.pl?gene=ALS2
DMAC1	Distal Membrane Arm Assembly Component 1	Protein Coding	Q96GE9	35	GC09M007798	6.87298	https://www.genecards.org/cgi-bin/carddisp.pl?gene=DMAC1
PEX14	Peroxisomal Biogenesis Factor 14	Protein Coding	O75381	47	GC01P010472	6.87202	https://www.genecards.org/cgi-bin/carddisp.pl?gene=PEX14
DCAF8	DDB1 And CUL4 Associated Factor 8	Protein Coding	Q5TAQ9	42	GC01M160215	6.86928	https://www.genecards.org/cgi-bin/carddisp.pl?gene=DCAF8
SARDH	Sarcosine Dehydrogenase	Protein Coding	Q9UL12	46	GC09M133663	6.86906	https://www.genecards.org/cgi-bin/carddisp.pl?gene=SARDH
LYST	Lysosomal Trafficking Regulator	Protein Coding	Q99698	42	GC01M235661	6.86534	https://www.genecards.org/cgi-bin/carddisp.pl?gene=LYST
SCN4A	Sodium Voltage-Gated Channel Alpha Subunit 4	Protein Coding	P35499	49	GC17M063938	6.86415	https://www.genecards.org/cgi-bin/carddisp.pl?gene=SCN4A
CYB5B	Cytochrome B5 Type B	Protein Coding	O43169	45	GC16P069595	6.86196	https://www.genecards.org/cgi-bin/carddisp.pl?gene=CYB5B
MTHFD2	Methylenetetrahydrofolate Dehydrogenase (NADP+ Dependent) 2, Methenyltetrahydrofolate Cyclohydrolase	Protein Coding	P13995	45	GC02P074186	6.85575	https://www.genecards.org/cgi-bin/carddisp.pl?gene=MTHFD2
IGF2	Insulin Like Growth Factor 2	Protein Coding	P01344	52	GC11M009655	6.85572	https://www.genecards.org/cgi-bin/carddisp.pl?gene=IGF2
CNR1	Cannabinoid Receptor 1	Protein Coding	P21554	50	GC06M088139	6.85098	https://www.genecards.org/cgi-bin/carddisp.pl?gene=CNR1
SPTLC1	Serine Palmitoyltransferase Long Chain Base Subunit 1	Protein Coding	O15269	50	GC09M105787	6.84101	https://www.genecards.org/cgi-bin/carddisp.pl?gene=SPTLC1
HNRNPA1	Heterogeneous Nuclear Ribonucleoprotein A1	Protein Coding	P09651	51	GC12P054280	6.8348	https://www.genecards.org/cgi-bin/carddisp.pl?gene=HNRNPA1
WT1	WT1 Transcription Factor	Protein Coding	P19544	52	GC11M032365	6.82834	https://www.genecards.org/cgi-bin/carddisp.pl?gene=WT1
PRKCA	Protein Kinase C Alpha	Protein Coding	P17252	54	GC17P066302	6.82698	https://www.genecards.org/cgi-bin/carddisp.pl?gene=PRKCA
GMPPB	GDP-Mannose Pyrophosphorylase B	Protein Coding	Q9Y5P6	47	GC03M049716	6.82508	https://www.genecards.org/cgi-bin/carddisp.pl?gene=GMPPB
PLP1	Proteolipid Protein 1	Protein Coding	P60201	47	GC0XP103773	6.8244	https://www.genecards.org/cgi-bin/carddisp.pl?gene=PLP1
CYP2E1	Cytochrome P450 Family 2 Subfamily E Member 1	Protein Coding	P05181	49	GC10P133520	6.82418	https://www.genecards.org/cgi-bin/carddisp.pl?gene=CYP2E1
OCRL	OCRL Inositol Polyphosphate-5-Phosphatase	Protein Coding	Q01968	48	GC0XP129539	6.81935	https://www.genecards.org/cgi-bin/carddisp.pl?gene=OCRL
PKD1	Polycystin 1, Transient Receptor Potential Channel Interacting	Protein Coding	P98161	50	GC16M014080	6.81358	https://www.genecards.org/cgi-bin/carddisp.pl?gene=PKD1
PRPH2	Peripherin 2	Protein Coding	P23942	44	GC06M087506	6.81017	https://www.genecards.org/cgi-bin/carddisp.pl?gene=PRPH2
ESRRA	Estrogen Related Receptor Alpha	Protein Coding	P11474	49	GC11P064305	6.80388	https://www.genecards.org/cgi-bin/carddisp.pl?gene=ESRRA
F3	Coagulation Factor III, Tissue Factor	Protein Coding	P13726	49	GC01M094782	6.80258	https://www.genecards.org/cgi-bin/carddisp.pl?gene=F3
RCAN1	Regulator Of Calcineurin 1	Protein Coding	P53805	46	GC21M034513	6.77903	https://www.genecards.org/cgi-bin/carddisp.pl?gene=RCAN1
CNGA3	Cyclic Nucleotide Gated Channel Subunit Alpha 3	Protein Coding	Q16281	47	GC02P098353	6.77666	https://www.genecards.org/cgi-bin/carddisp.pl?gene=CNGA3
DHFR2	Dihydrofolate Reductase 2	Protein Coding	Q86XF0	36	GC03M094048	6.76581	https://www.genecards.org/cgi-bin/carddisp.pl?gene=DHFR2
RAC2	Rac Family Small GTPase 2	Protein Coding	P15153	55	GC22M072640	6.76421	https://www.genecards.org/cgi-bin/carddisp.pl?gene=RAC2
CTLA4	Cytotoxic T-Lymphocyte Associated Protein 4	Protein Coding	P16410	52	GC02P203854	6.75549	https://www.genecards.org/cgi-bin/carddisp.pl?gene=CTLA4
SBF1	SET Binding Factor 1	Protein Coding	O95248	45	GC22M072797	6.75316	https://www.genecards.org/cgi-bin/carddisp.pl?gene=SBF1
RAB11A	RAB11A, Member RAS Oncogene Family	Protein Coding	P62491	49	GC15P142872	6.75293	https://www.genecards.org/cgi-bin/carddisp.pl?gene=RAB11A
VPS35	VPS35 Retromer Complex Component	Protein Coding	Q96QK1	46	GC16M047216	6.74708	https://www.genecards.org/cgi-bin/carddisp.pl?gene=VPS35
PRKCB	Protein Kinase C Beta	Protein Coding	P05771	52	GC16P060465	6.74489	https://www.genecards.org/cgi-bin/carddisp.pl?gene=PRKCB
THPO	Thrombopoietin	Protein Coding	P40225	47	GC03M184371	6.74354	https://www.genecards.org/cgi-bin/carddisp.pl?gene=THPO
MMP1	Matrix Metallopeptidase 1	Protein Coding	P03956	53	GC11M117619	6.72919	https://www.genecards.org/cgi-bin/carddisp.pl?gene=MMP1
CALCA	Calcitonin Related Polypeptide Alpha	Protein Coding	P06881	47	GC11M014966	6.71152	https://www.genecards.org/cgi-bin/carddisp.pl?gene=CALCA
UBQLN2	Ubiquilin 2	Protein Coding	Q9UHD9	46	GC0XP056563	6.70532	https://www.genecards.org/cgi-bin/carddisp.pl?gene=UBQLN2
PLG	Plasminogen	Protein Coding	P00747	53	GC06P160702	6.69958	https://www.genecards.org/cgi-bin/carddisp.pl?gene=PLG
ATF6	Activating Transcription Factor 6	Protein Coding	P18850	52	GC01P161766	6.69686	https://www.genecards.org/cgi-bin/carddisp.pl?gene=ATF6
EDNRB	Endothelin Receptor Type B	Protein Coding	P24530	53	GC13M077895	6.69626	https://www.genecards.org/cgi-bin/carddisp.pl?gene=EDNRB
PCSK1	Proprotein Convertase Subtilisin/Kexin Type 1	Protein Coding	P29120	53	GC05M096391	6.69404	https://www.genecards.org/cgi-bin/carddisp.pl?gene=PCSK1
CCK	Cholecystokinin	Protein Coding	P06307	45	GC03M042274	6.68926	https://www.genecards.org/cgi-bin/carddisp.pl?gene=CCK
TMLHE	Trimethyllysine Hydroxylase, Epsilon	Protein Coding	Q9NVH6	45	GC0XM155489	6.68922	https://www.genecards.org/cgi-bin/carddisp.pl?gene=TMLHE
G6PD	Glucose-6-Phosphate Dehydrogenase	Protein Coding	P11413	54	GC0XM154588	6.68822	https://www.genecards.org/cgi-bin/carddisp.pl?gene=G6PD
HTR2A	5-Hydroxytryptamine Receptor 2A	Protein Coding	P28223	51	GC13M046831	6.68752	https://www.genecards.org/cgi-bin/carddisp.pl?gene=HTR2A
FPGS	Folylpolyglutamate Synthase	Protein Coding	Q05932	45	GC09P127794	6.68417	https://www.genecards.org/cgi-bin/carddisp.pl?gene=FPGS
CLDN10	Claudin 10	Protein Coding	P78369	45	GC13P095433	6.66769	https://www.genecards.org/cgi-bin/carddisp.pl?gene=CLDN10
TLX1NB	TLX1 Neighbor	RNA Gene	P0CAT3	25	GC10M101090	6.65464	https://www.genecards.org/cgi-bin/carddisp.pl?gene=TLX1NB
LOC106627981	GBA Recombination Region	Functional Element		4	GC01P155233	6.64985	https://www.genecards.org/cgi-bin/carddisp.pl?gene=LOC106627981
PHYH	Phytanoyl-CoA 2-Hydroxylase	Protein Coding	O14832	48	GC10M013277	6.64979	https://www.genecards.org/cgi-bin/carddisp.pl?gene=PHYH
BICD2	BICD Cargo Adaptor 2	Protein Coding	Q8TD16	45	GC09M092711	6.64907	https://www.genecards.org/cgi-bin/carddisp.pl?gene=BICD2
HAGH	Hydroxyacylglutathione Hydrolase	Protein Coding	Q16775	46	GC16M001795	6.64548	https://www.genecards.org/cgi-bin/carddisp.pl?gene=HAGH
CCND1	Cyclin D1	Protein Coding	P24385	57	GC11P069641	6.64372	https://www.genecards.org/cgi-bin/carddisp.pl?gene=CCND1
ATP2A2	ATPase Sarcoplasmic/Endoplasmic Reticulum Ca2+ Transporting 2	Protein Coding	P16615	54	GC12P110280	6.64104	https://www.genecards.org/cgi-bin/carddisp.pl?gene=ATP2A2
ALDH6A1	Aldehyde Dehydrogenase 6 Family Member A1	Protein Coding	Q02252	49	GC14M074059	6.64007	https://www.genecards.org/cgi-bin/carddisp.pl?gene=ALDH6A1
MIR200A	MicroRNA 200a	RNA Gene		21	GC01P008374	6.63986	https://www.genecards.org/cgi-bin/carddisp.pl?gene=MIR200A
AAAS	Aladin WD Repeat Nucleoporin	Protein Coding	Q9NRG9	45	GC12M053307	6.63672	https://www.genecards.org/cgi-bin/carddisp.pl?gene=AAAS
MIR320A	MicroRNA 320a	RNA Gene		22	GC08M022296	6.63183	https://www.genecards.org/cgi-bin/carddisp.pl?gene=MIR320A
IGF1R	Insulin Like Growth Factor 1 Receptor	Protein Coding	P08069	58	GC15P098648	6.62275	https://www.genecards.org/cgi-bin/carddisp.pl?gene=IGF1R
GHRH	Growth Hormone Releasing Hormone	Protein Coding	P01286	41	GC20M037251	6.62249	https://www.genecards.org/cgi-bin/carddisp.pl?gene=GHRH
RHOA	Ras Homolog Family Member A	Protein Coding	P61586	53	GC03M049359	6.62183	https://www.genecards.org/cgi-bin/carddisp.pl?gene=RHOA
TERF2	Telomeric Repeat Binding Factor 2	Protein Coding	Q15554	45	GC16M069355	6.62025	https://www.genecards.org/cgi-bin/carddisp.pl?gene=TERF2
FLVCR1	FLVCR Choline And Heme Transporter 1	Protein Coding	Q9Y5Y0	43	GC01P212858	6.61986	https://www.genecards.org/cgi-bin/carddisp.pl?gene=FLVCR1
DOCK1	Dedicator Of Cytokinesis 1	Protein Coding	Q14185	49	GC10P126905	6.61695	https://www.genecards.org/cgi-bin/carddisp.pl?gene=DOCK1
OTOG	Otogelin	Protein Coding	Q6ZRI0	36	GC11P017547	6.61236	https://www.genecards.org/cgi-bin/carddisp.pl?gene=OTOG
RIGI	RNA Sensor RIG-I	Protein Coding	O95786	51	GC09M032493	6.59976	https://www.genecards.org/cgi-bin/carddisp.pl?gene=RIGI
CAV3	Caveolin 3	Protein Coding	P56539	46	GC03P008733	6.59722	https://www.genecards.org/cgi-bin/carddisp.pl?gene=CAV3
BIK	BCL2 Interacting Killer	Protein Coding	Q13323	42	GC22P043110	6.59569	https://www.genecards.org/cgi-bin/carddisp.pl?gene=BIK
RAB5IF	RAB5 Interacting Factor	Protein Coding	Q9BUV8	38	GC20P038167	6.59458	https://www.genecards.org/cgi-bin/carddisp.pl?gene=RAB5IF
AKR1D1	Aldo-Keto Reductase Family 1 Member D1	Protein Coding	P51857	48	GC07P138040	6.58023	https://www.genecards.org/cgi-bin/carddisp.pl?gene=AKR1D1
ALKBH7	AlkB Homolog 7	Protein Coding	Q9BT30	36	GC19P006372	6.57441	https://www.genecards.org/cgi-bin/carddisp.pl?gene=ALKBH7
TRE-TTC3-1	TRNA-Glu (Anticodon TTC) 3-1	RNA Gene		10	GC01P019097	6.57053	https://www.genecards.org/cgi-bin/carddisp.pl?gene=TRE-TTC3-1
CPT1C	Carnitine Palmitoyltransferase 1C	Protein Coding	Q8TCG5	46	GC19P049690	6.56412	https://www.genecards.org/cgi-bin/carddisp.pl?gene=CPT1C
KCNJ10	Potassium Inwardly Rectifying Channel Subfamily J Member 10	Protein Coding	P78508	49	GC01M159998	6.55974	https://www.genecards.org/cgi-bin/carddisp.pl?gene=KCNJ10
PYCR2	Pyrroline-5-Carboxylate Reductase 2	Protein Coding	Q96C36	49	GC01M225919	6.55622	https://www.genecards.org/cgi-bin/carddisp.pl?gene=PYCR2
GRM1	Glutamate Metabotropic Receptor 1	Protein Coding	Q13255	53	GC06P145973	6.54698	https://www.genecards.org/cgi-bin/carddisp.pl?gene=GRM1
COL4A1	Collagen Type IV Alpha 1 Chain	Protein Coding	P02462	51	GC13M110148	6.54637	https://www.genecards.org/cgi-bin/carddisp.pl?gene=COL4A1
BBS2	Bardet-Biedl Syndrome 2	Protein Coding	Q9BXC9	45	GC16M056467	6.54589	https://www.genecards.org/cgi-bin/carddisp.pl?gene=BBS2
IFT140	Intraflagellar Transport 140	Protein Coding	Q96RY7	45	GC16M014049	6.53823	https://www.genecards.org/cgi-bin/carddisp.pl?gene=IFT140
MIR451A	MicroRNA 451a	RNA Gene		19	GC17M028861	6.53729	https://www.genecards.org/cgi-bin/carddisp.pl?gene=MIR451A
SMPD1	Sphingomyelin Phosphodiesterase 1	Protein Coding	P17405	52	GC11P006390	6.53198	https://www.genecards.org/cgi-bin/carddisp.pl?gene=SMPD1
PRKAB1	Protein Kinase AMP-Activated Non-Catalytic Subunit Beta 1	Protein Coding	Q9Y478	51	GC12P119632	6.52805	https://www.genecards.org/cgi-bin/carddisp.pl?gene=PRKAB1
NALCN	Sodium Leak Channel, Non-Selective	Protein Coding	Q8IZF0	45	GC13M101053	6.52449	https://www.genecards.org/cgi-bin/carddisp.pl?gene=NALCN
BAG3	BAG Cochaperone 3	Protein Coding	O95817	46	GC10P119651	6.51977	https://www.genecards.org/cgi-bin/carddisp.pl?gene=BAG3
FAH	Fumarylacetoacetate Hydrolase	Protein Coding	P16930	51	GC15P080152	6.51447	https://www.genecards.org/cgi-bin/carddisp.pl?gene=FAH
SCN2A	Sodium Voltage-Gated Channel Alpha Subunit 2	Protein Coding	Q99250	52	GC02P165194	6.51238	https://www.genecards.org/cgi-bin/carddisp.pl?gene=SCN2A
NAGLU	N-Acetyl-Alpha-Glucosaminidase	Protein Coding	P54802	47	GC17P093664	6.50922	https://www.genecards.org/cgi-bin/carddisp.pl?gene=NAGLU
SNORD15A	Small Nucleolar RNA, C/D Box 15A	RNA Gene		17	GC11P075400	6.50523	https://www.genecards.org/cgi-bin/carddisp.pl?gene=SNORD15A
PTPN11	Protein Tyrosine Phosphatase Non-Receptor Type 11	Protein Coding	Q06124	57	GC12P112418	6.50437	https://www.genecards.org/cgi-bin/carddisp.pl?gene=PTPN11
ATG5	Autophagy Related 5	Protein Coding	Q9H1Y0	48	GC06M106045	6.5043	https://www.genecards.org/cgi-bin/carddisp.pl?gene=ATG5
MAP1LC3B	Microtubule Associated Protein 1 Light Chain 3 Beta	Protein Coding	Q9GZQ8	45	GC16P087384	6.50211	https://www.genecards.org/cgi-bin/carddisp.pl?gene=MAP1LC3B
PTGS2	Prostaglandin-Endoperoxide Synthase 2	Protein Coding	P35354	53	GC01M186671	6.48881	https://www.genecards.org/cgi-bin/carddisp.pl?gene=PTGS2
LCN2	Lipocalin 2	Protein Coding	P80188	48	GC09P128149	6.48782	https://www.genecards.org/cgi-bin/carddisp.pl?gene=LCN2
UNC80	Unc-80 Homolog, NALCN Channel Complex Subunit	Protein Coding	Q8N2C7	39	GC02P209771	6.48552	https://www.genecards.org/cgi-bin/carddisp.pl?gene=UNC80
MMACHC	Metabolism Of Cobalamin Associated C	Protein Coding	Q9Y4U1	47	GC01P045500	6.4827	https://www.genecards.org/cgi-bin/carddisp.pl?gene=MMACHC
PTH	Parathyroid Hormone	Protein Coding	P01270	48	GC11M013492	6.4636	https://www.genecards.org/cgi-bin/carddisp.pl?gene=PTH
CRH	Corticotropin Releasing Hormone	Protein Coding	P06850	47	GC08M066176	6.4546	https://www.genecards.org/cgi-bin/carddisp.pl?gene=CRH
ATG7	Autophagy Related 7	Protein Coding	O95352	47	GC03P019299	6.44827	https://www.genecards.org/cgi-bin/carddisp.pl?gene=ATG7
EYS	Eyes Shut Homolog	Protein Coding	Q5T1H1	38	GC06M063719	6.448	https://www.genecards.org/cgi-bin/carddisp.pl?gene=EYS
SYNE1	Spectrin Repeat Containing Nuclear Envelope Protein 1	Protein Coding	Q8NF91	44	GC06M152121	6.44546	https://www.genecards.org/cgi-bin/carddisp.pl?gene=SYNE1
DYSF	Dysferlin	Protein Coding	O75923	46	GC02P071453	6.4406	https://www.genecards.org/cgi-bin/carddisp.pl?gene=DYSF
C4A	Complement C4A (Rodgers Blood Group)	Protein Coding	P0C0L4	47	GC06P118928	6.43786	https://www.genecards.org/cgi-bin/carddisp.pl?gene=C4A
PDGFRB	Platelet Derived Growth Factor Receptor Beta	Protein Coding	P09619	57	GC05M150113	6.43222	https://www.genecards.org/cgi-bin/carddisp.pl?gene=PDGFRB
SAG	S-Antigen Visual Arrestin	Protein Coding	P10523	49	GC02P233457	6.43018	https://www.genecards.org/cgi-bin/carddisp.pl?gene=SAG
MIR146A	MicroRNA 146a	RNA Gene		23	GC05P160485	6.42849	https://www.genecards.org/cgi-bin/carddisp.pl?gene=MIR146A
USH1G	USH1 Protein Network Component Sans	Protein Coding	Q495M9	44	GC17M074916	6.42303	https://www.genecards.org/cgi-bin/carddisp.pl?gene=USH1G
SPTLC2	Serine Palmitoyltransferase Long Chain Base Subunit 2	Protein Coding	O15270	51	GC14M077505	6.4181	https://www.genecards.org/cgi-bin/carddisp.pl?gene=SPTLC2
GMPPA	GDP-Mannose Pyrophosphorylase A	Protein Coding	Q96IJ6	45	GC02P219498	6.40951	https://www.genecards.org/cgi-bin/carddisp.pl?gene=GMPPA
LDB3	LIM Domain Binding 3	Protein Coding	O75112	45	GC10P086666	6.40384	https://www.genecards.org/cgi-bin/carddisp.pl?gene=LDB3
MIR122	MicroRNA 122	RNA Gene		22	GC18P058451	6.39283	https://www.genecards.org/cgi-bin/carddisp.pl?gene=MIR122
MIR126	MicroRNA 126	RNA Gene		23	GC09P136670	6.39155	https://www.genecards.org/cgi-bin/carddisp.pl?gene=MIR126
MTHFD1L	Methylenetetrahydrofolate Dehydrogenase (NADP+ Dependent) 1 Like	Protein Coding	Q6UB35	45	GC06P150865	6.39083	https://www.genecards.org/cgi-bin/carddisp.pl?gene=MTHFD1L
ATF4	Activating Transcription Factor 4	Protein Coding	P18848	50	GC22P039519	6.38995	https://www.genecards.org/cgi-bin/carddisp.pl?gene=ATF4
ABL1	ABL Proto-Oncogene 1, Non-Receptor Tyrosine Kinase	Protein Coding	P00519	56	GC09P130713	6.38942	https://www.genecards.org/cgi-bin/carddisp.pl?gene=ABL1
ACTB	Actin Beta	Protein Coding	P60709	53	GC07M005527	6.38189	https://www.genecards.org/cgi-bin/carddisp.pl?gene=ACTB
SMARCAL1	SWI/SNF Related, Matrix Associated, Actin Dependent Regulator Of Chromatin, Subfamily A Like 1	Protein Coding	Q9NZC9	49	GC02P216412	6.37725	https://www.genecards.org/cgi-bin/carddisp.pl?gene=SMARCAL1
CTSD	Cathepsin D	Protein Coding	P07339	56	GC11M001752	6.37606	https://www.genecards.org/cgi-bin/carddisp.pl?gene=CTSD
F10	Coagulation Factor X	Protein Coding	P00742	53	GC13P113122	6.37427	https://www.genecards.org/cgi-bin/carddisp.pl?gene=F10
ADPRS	ADP-Ribosylserine Hydrolase	Protein Coding	Q9NX46	41	GC01P036092	6.37348	https://www.genecards.org/cgi-bin/carddisp.pl?gene=ADPRS
ACTA1	Actin Alpha 1, Skeletal Muscle	Protein Coding	P68133	51	GC01M230051	6.36833	https://www.genecards.org/cgi-bin/carddisp.pl?gene=ACTA1
POC1B	POC1 Centriolar Protein B	Protein Coding	Q8TC44	41	GC12M089419	6.36525	https://www.genecards.org/cgi-bin/carddisp.pl?gene=POC1B
MYO6	Myosin VI	Protein Coding	Q9UM54	47	GC06P075749	6.36473	https://www.genecards.org/cgi-bin/carddisp.pl?gene=MYO6
MKKS	MKKS Centrosomal Shuttling Protein	Protein Coding	Q9NPJ1	44	GC20M010424	6.36466	https://www.genecards.org/cgi-bin/carddisp.pl?gene=MKKS
KRAS	KRAS Proto-Oncogene, GTPase	Protein Coding	P01116	56	GC12M027012	6.3617	https://www.genecards.org/cgi-bin/carddisp.pl?gene=KRAS
ENG	Endoglin	Protein Coding	P17813	52	GC09M127815	6.35593	https://www.genecards.org/cgi-bin/carddisp.pl?gene=ENG
TUBB4B	Tubulin Beta 4B Class IVb	Protein Coding	P68371	47	GC09P137241	6.3555	https://www.genecards.org/cgi-bin/carddisp.pl?gene=TUBB4B
AGER	Advanced Glycosylation End-Product Specific Receptor	Protein Coding	Q15109	50	GC06M032180	6.3443	https://www.genecards.org/cgi-bin/carddisp.pl?gene=AGER
KIFBP	Kinesin Family Binding Protein	Protein Coding	Q96EK5	41	GC10P068990	6.33778	https://www.genecards.org/cgi-bin/carddisp.pl?gene=KIFBP
VIM	Vimentin	Protein Coding	P08670	54	GC10P017227	6.33349	https://www.genecards.org/cgi-bin/carddisp.pl?gene=VIM
DBR1	Debranching RNA Lariats 1	Protein Coding	Q9UK59	40	GC03M138160	6.33031	https://www.genecards.org/cgi-bin/carddisp.pl?gene=DBR1
SP1	Sp1 Transcription Factor	Protein Coding	P08047	49	GC12P053380	6.32953	https://www.genecards.org/cgi-bin/carddisp.pl?gene=SP1
MIR132	MicroRNA 132	RNA Gene		22	GC17M002049	6.3257	https://www.genecards.org/cgi-bin/carddisp.pl?gene=MIR132
MIR98	MicroRNA 98	RNA Gene		20	GC0XM053675	6.32094	https://www.genecards.org/cgi-bin/carddisp.pl?gene=MIR98
DLEU1	Deleted In Lymphocytic Leukemia 1	RNA Gene	O43261	31	GC13P050462	6.32024	https://www.genecards.org/cgi-bin/carddisp.pl?gene=DLEU1
ATRIP	ATR Interacting Protein	Protein Coding	Q8WXE1	46	GC03P054917	6.31614	https://www.genecards.org/cgi-bin/carddisp.pl?gene=ATRIP
NR4A2	Nuclear Receptor Subfamily 4 Group A Member 2	Protein Coding	P43354	50	GC02M156324	6.31195	https://www.genecards.org/cgi-bin/carddisp.pl?gene=NR4A2
ACOX1	Acyl-CoA Oxidase 1	Protein Coding	Q15067	50	GC17M075941	6.30933	https://www.genecards.org/cgi-bin/carddisp.pl?gene=ACOX1
SREBF1	Sterol Regulatory Element Binding Transcription Factor 1	Protein Coding	P36956	52	GC17M017810	6.293	https://www.genecards.org/cgi-bin/carddisp.pl?gene=SREBF1
ADSL	Adenylosuccinate Lyase	Protein Coding	P30566	51	GC22P040346	6.28447	https://www.genecards.org/cgi-bin/carddisp.pl?gene=ADSL
PIK3R1	Phosphoinositide-3-Kinase Regulatory Subunit 1	Protein Coding	P27986	55	GC05P068215	6.282	https://www.genecards.org/cgi-bin/carddisp.pl?gene=PIK3R1
PDX1	Pancreatic And Duodenal Homeobox 1	Protein Coding	P52945	50	GC13P027921	6.27951	https://www.genecards.org/cgi-bin/carddisp.pl?gene=PDX1
MMP2	Matrix Metallopeptidase 2	Protein Coding	P08253	56	GC16P061423	6.27885	https://www.genecards.org/cgi-bin/carddisp.pl?gene=MMP2
AHI1	Abelson Helper Integration Site 1	Protein Coding	Q8N157	45	GC06M135283	6.27378	https://www.genecards.org/cgi-bin/carddisp.pl?gene=AHI1
YAP1	Yes1 Associated Transcriptional Regulator	Protein Coding	P46937	51	GC11P102110	6.26827	https://www.genecards.org/cgi-bin/carddisp.pl?gene=YAP1
FASTK	Fas Activated Serine/Threonine Kinase	Protein Coding	Q14296	40	GC07M151077	6.25852	https://www.genecards.org/cgi-bin/carddisp.pl?gene=FASTK
MAPK3	Mitogen-Activated Protein Kinase 3	Protein Coding	P27361	52	GC16M042426	6.25496	https://www.genecards.org/cgi-bin/carddisp.pl?gene=MAPK3
ADAR	Adenosine Deaminase RNA Specific	Protein Coding	P55265	49	GC01M158791	6.25187	https://www.genecards.org/cgi-bin/carddisp.pl?gene=ADAR
KCNQ2	Potassium Voltage-Gated Channel Subfamily Q Member 2	Protein Coding	O43526	51	GC20M063400	6.24405	https://www.genecards.org/cgi-bin/carddisp.pl?gene=KCNQ2
CYP2D6	Cytochrome P450 Family 2 Subfamily D Member 6	Protein Coding	P10635	50	GC22M042126	6.24355	https://www.genecards.org/cgi-bin/carddisp.pl?gene=CYP2D6
GALC	Galactosylceramidase	Protein Coding	P54803	48	GC14M087837	6.23844	https://www.genecards.org/cgi-bin/carddisp.pl?gene=GALC
SERPINC1	Serpin Family C Member 1	Protein Coding	P01008	53	GC01M174856	6.23818	https://www.genecards.org/cgi-bin/carddisp.pl?gene=SERPINC1
DIAPH1	Diaphanous Related Formin 1	Protein Coding	O60610	50	GC05M141516	6.23753	https://www.genecards.org/cgi-bin/carddisp.pl?gene=DIAPH1
GRB2	Growth Factor Receptor Bound Protein 2	Protein Coding	P62993	50	GC17M075318	6.23714	https://www.genecards.org/cgi-bin/carddisp.pl?gene=GRB2
SLC8A3	Solute Carrier Family 8 Member A3	Protein Coding	P57103	46	GC14M070044	6.23374	https://www.genecards.org/cgi-bin/carddisp.pl?gene=SLC8A3
MYH9	Myosin Heavy Chain 9	Protein Coding	P35579	51	GC22M036281	6.23329	https://www.genecards.org/cgi-bin/carddisp.pl?gene=MYH9
AP5Z1	Adaptor Related Protein Complex 5 Subunit Zeta 1	Protein Coding	O43299	41	GC07P004775	6.2309	https://www.genecards.org/cgi-bin/carddisp.pl?gene=AP5Z1
AKT3	AKT Serine/Threonine Kinase 3	Protein Coding	Q9Y243	58	GC01M243488	6.22859	https://www.genecards.org/cgi-bin/carddisp.pl?gene=AKT3
L2HGDH	L-2-Hydroxyglutarate Dehydrogenase	Protein Coding	Q9H9P8	44	GC14M050237	6.22452	https://www.genecards.org/cgi-bin/carddisp.pl?gene=L2HGDH
CHMP2B	Charged Multivesicular Body Protein 2B	Protein Coding	Q9UQN3	47	GC03P087227	6.22062	https://www.genecards.org/cgi-bin/carddisp.pl?gene=CHMP2B
GCAT	Glycine C-Acetyltransferase	Protein Coding	O75600	44	GC22P037807	6.21649	https://www.genecards.org/cgi-bin/carddisp.pl?gene=GCAT
DMGDH	Dimethylglycine Dehydrogenase	Protein Coding	Q9UI17	46	GC05M078997	6.21273	https://www.genecards.org/cgi-bin/carddisp.pl?gene=DMGDH
SLX1A-SULT1A3	SLX1A-SULT1A3 Readthrough (NMD Candidate)	RNA Gene		14	GC16P060792	6.20756	https://www.genecards.org/cgi-bin/carddisp.pl?gene=SLX1A-SULT1A3
GUCA1A	Guanylate Cyclase Activator 1A	Protein Coding	P43080	45	GC06P119112	6.2026	https://www.genecards.org/cgi-bin/carddisp.pl?gene=GUCA1A
ADRB3	Adrenoceptor Beta 3	Protein Coding	P13945	46	GC08M037962	6.20215	https://www.genecards.org/cgi-bin/carddisp.pl?gene=ADRB3
FTO	FTO Alpha-Ketoglutarate Dependent Dioxygenase	Protein Coding	Q9C0B1	51	GC16P061387	6.20017	https://www.genecards.org/cgi-bin/carddisp.pl?gene=FTO
SLC18A2	Solute Carrier Family 18 Member A2	Protein Coding	Q05940	51	GC10P117241	6.1971	https://www.genecards.org/cgi-bin/carddisp.pl?gene=SLC18A2
TUBB4A	Tubulin Beta 4A Class IVa	Protein Coding	P04350	51	GC19M016791	6.197	https://www.genecards.org/cgi-bin/carddisp.pl?gene=TUBB4A
GNE	Glucosamine (UDP-N-Acetyl)-2-Epimerase/N-Acetylmannosamine Kinase	Protein Coding	Q9Y223	46	GC09M036214	6.19357	https://www.genecards.org/cgi-bin/carddisp.pl?gene=GNE
WAS	WASP Actin Nucleation Promoting Factor	Protein Coding	P42768	51	GC0XP048676	6.1881	https://www.genecards.org/cgi-bin/carddisp.pl?gene=WAS
RAB7A	RAB7A, Member RAS Oncogene Family	Protein Coding	P51149	52	GC03P137408	6.18702	https://www.genecards.org/cgi-bin/carddisp.pl?gene=RAB7A
TREM2	Triggering Receptor Expressed On Myeloid Cells 2	Protein Coding	Q9NZC2	48	GC06M087467	6.18224	https://www.genecards.org/cgi-bin/carddisp.pl?gene=TREM2
CCN2	Cellular Communication Network Factor 2	Protein Coding	P29279	50	GC06M131948	6.17425	https://www.genecards.org/cgi-bin/carddisp.pl?gene=CCN2
HBB	Hemoglobin Subunit Beta	Protein Coding	P68871	49	GC11M009824	6.16641	https://www.genecards.org/cgi-bin/carddisp.pl?gene=HBB
NQO1	NAD(P)H Quinone Dehydrogenase 1	Protein Coding	P15559	51	GC16M069706	6.16339	https://www.genecards.org/cgi-bin/carddisp.pl?gene=NQO1
ATL1	Atlastin GTPase 1	Protein Coding	Q8WXF7	45	GC14P050532	6.16336	https://www.genecards.org/cgi-bin/carddisp.pl?gene=ATL1
AMBP	Alpha-1-Microglobulin/Bikunin Precursor	Protein Coding	P02760	47	GC09M114060	6.16143	https://www.genecards.org/cgi-bin/carddisp.pl?gene=AMBP
CD34	CD34 Molecule	Protein Coding	P28906	49	GC01M207880	6.15911	https://www.genecards.org/cgi-bin/carddisp.pl?gene=CD34
VDR	Vitamin D Receptor	Protein Coding	P11473	53	GC12M047841	6.15802	https://www.genecards.org/cgi-bin/carddisp.pl?gene=VDR
MYL2	Myosin Light Chain 2	Protein Coding	P10916	52	GC12M110910	6.15713	https://www.genecards.org/cgi-bin/carddisp.pl?gene=MYL2
NPHS1	NPHS1 Adhesion Molecule, Nephrin	Protein Coding	O60500	51	GC19M035825	6.15156	https://www.genecards.org/cgi-bin/carddisp.pl?gene=NPHS1
EXD2	Exonuclease 3'-5' Domain Containing 2	Protein Coding	Q9NVH0	38	GC14P069191	6.1447	https://www.genecards.org/cgi-bin/carddisp.pl?gene=EXD2
GLI2	GLI Family Zinc Finger 2	Protein Coding	P10070	52	GC02P120735	6.13597	https://www.genecards.org/cgi-bin/carddisp.pl?gene=GLI2
KDR	Kinase Insert Domain Receptor	Protein Coding	P35968	57	GC04M055078	6.13532	https://www.genecards.org/cgi-bin/carddisp.pl?gene=KDR
HMBS	Hydroxymethylbilane Synthase	Protein Coding	P08397	48	GC11P119084	6.13395	https://www.genecards.org/cgi-bin/carddisp.pl?gene=HMBS
CEP78	Centrosomal Protein 78	Protein Coding	Q5JTW2	40	GC09P078236	6.13332	https://www.genecards.org/cgi-bin/carddisp.pl?gene=CEP78
SLC3A1	Solute Carrier Family 3 Member 1	Protein Coding	Q07837	51	GC02P044275	6.13308	https://www.genecards.org/cgi-bin/carddisp.pl?gene=SLC3A1
RNASEH2A	Ribonuclease H2 Subunit A	Protein Coding	O75792	47	GC19P095368	6.13215	https://www.genecards.org/cgi-bin/carddisp.pl?gene=RNASEH2A
IL17A	Interleukin 17A	Protein Coding	Q16552	47	GC06P052186	6.13168	https://www.genecards.org/cgi-bin/carddisp.pl?gene=IL17A
SAMHD1	SAM And HD Domain Containing Deoxynucleoside Triphosphate Triphosphohydrolase 1	Protein Coding	Q9Y3Z3	47	GC20M036890	6.12463	https://www.genecards.org/cgi-bin/carddisp.pl?gene=SAMHD1
PYCR1	Pyrroline-5-Carboxylate Reductase 1	Protein Coding	P32322	48	GC17M081932	6.12245	https://www.genecards.org/cgi-bin/carddisp.pl?gene=PYCR1
SH3GLB1	SH3 Domain Containing GRB2 Like, Endophilin B1	Protein Coding	Q9Y371	45	GC01P086704	6.11327	https://www.genecards.org/cgi-bin/carddisp.pl?gene=SH3GLB1
APC	APC Regulator Of WNT Signaling Pathway	Protein Coding	P25054	53	GC05P112707	6.10866	https://www.genecards.org/cgi-bin/carddisp.pl?gene=APC
HAX1	HCLS1 Associated Protein X-1	Protein Coding	O00165	47	GC01P158750	6.10666	https://www.genecards.org/cgi-bin/carddisp.pl?gene=HAX1
PGR	Progesterone Receptor	Protein Coding	P06401	52	GC11M117590	6.10628	https://www.genecards.org/cgi-bin/carddisp.pl?gene=PGR
ATP7A	ATPase Copper Transporting Alpha	Protein Coding	Q04656	50	GC0XP078103	6.10521	https://www.genecards.org/cgi-bin/carddisp.pl?gene=ATP7A
HGF	Hepatocyte Growth Factor	Protein Coding	P14210	55	GC07M081699	6.10147	https://www.genecards.org/cgi-bin/carddisp.pl?gene=HGF
PDE6B	Phosphodiesterase 6B	Protein Coding	P35913	50	GC04P002504	6.09885	https://www.genecards.org/cgi-bin/carddisp.pl?gene=PDE6B
EIF2B3	Eukaryotic Translation Initiation Factor 2B Subunit Gamma	Protein Coding	Q9NR50	45	GC01M044850	6.09623	https://www.genecards.org/cgi-bin/carddisp.pl?gene=EIF2B3
GDNF	Glial Cell Derived Neurotrophic Factor	Protein Coding	P39905	53	GC05M037812	6.09015	https://www.genecards.org/cgi-bin/carddisp.pl?gene=GDNF
FLVCR2	FLVCR Choline And Putative Heme Transporter 2	Protein Coding	Q9UPI3	44	GC14P075578	6.08881	https://www.genecards.org/cgi-bin/carddisp.pl?gene=FLVCR2
HOGA1	4-Hydroxy-2-Oxoglutarate Aldolase 1	Protein Coding	Q86XE5	45	GC10P104696	6.08663	https://www.genecards.org/cgi-bin/carddisp.pl?gene=HOGA1
UQCC6	Ubiquinol-Cytochrome C Reductase Complex Assembly Factor 6	Protein Coding	Q69YU5	32	GC12M103950	6.08433	https://www.genecards.org/cgi-bin/carddisp.pl?gene=UQCC6
GPX4	Glutathione Peroxidase 4	Protein Coding	P36969	51	GC19P001103	6.08377	https://www.genecards.org/cgi-bin/carddisp.pl?gene=GPX4
YRDC	YrdC N6-Threonylcarbamoyltransferase Domain Containing	Protein Coding	Q86U90	38	GC01M037802	6.08227	https://www.genecards.org/cgi-bin/carddisp.pl?gene=YRDC
EMD	Emerin	Protein Coding	P50402	48	GC0XP154379	6.07929	https://www.genecards.org/cgi-bin/carddisp.pl?gene=EMD
KCNMA1	Potassium Calcium-Activated Channel Subfamily M Alpha 1	Protein Coding	Q12791	52	GC10M076869	6.07413	https://www.genecards.org/cgi-bin/carddisp.pl?gene=KCNMA1
CHM	CHM Rab Escort Protein	Protein Coding	P24386	45	GC0XM085861	6.07387	https://www.genecards.org/cgi-bin/carddisp.pl?gene=CHM
LRP2	LDL Receptor Related Protein 2	Protein Coding	P98164	53	GC02M169127	6.07257	https://www.genecards.org/cgi-bin/carddisp.pl?gene=LRP2
PAX6	Paired Box 6	Protein Coding	P26367	51	GC11M031784	6.06871	https://www.genecards.org/cgi-bin/carddisp.pl?gene=PAX6
MECOM	MDS1 And EVI1 Complex Locus	Protein Coding	Q03112	51	GC03M169083	6.06821	https://www.genecards.org/cgi-bin/carddisp.pl?gene=MECOM
ALDH3A2	Aldehyde Dehydrogenase 3 Family Member A2	Protein Coding	P51648	50	GC17P019648	6.05863	https://www.genecards.org/cgi-bin/carddisp.pl?gene=ALDH3A2
OPRM1	Opioid Receptor Mu 1	Protein Coding	P35372	51	GC06P154221	6.04544	https://www.genecards.org/cgi-bin/carddisp.pl?gene=OPRM1
CHKA	Choline Kinase Alpha	Protein Coding	P35790	47	GC11M068052	6.04155	https://www.genecards.org/cgi-bin/carddisp.pl?gene=CHKA
SARM1	Sterile Alpha And TIR Motif Containing 1	Protein Coding	Q6SZW1	45	GC17P028364	6.03676	https://www.genecards.org/cgi-bin/carddisp.pl?gene=SARM1
MSTN	Myostatin	Protein Coding	O14793	50	GC02M190055	6.02875	https://www.genecards.org/cgi-bin/carddisp.pl?gene=MSTN
YY1	YY1 Transcription Factor	Protein Coding	P25490	52	GC14P100238	6.02637	https://www.genecards.org/cgi-bin/carddisp.pl?gene=YY1
SPP1	Secreted Phosphoprotein 1	Protein Coding	P10451	49	GC04P087975	6.02635	https://www.genecards.org/cgi-bin/carddisp.pl?gene=SPP1
LCA5	Lebercilin LCA5	Protein Coding	Q86VQ0	43	GC06M079484	6.02543	https://www.genecards.org/cgi-bin/carddisp.pl?gene=LCA5
THBS1	Thrombospondin 1	Protein Coding	P07996	49	GC15P039581	6.02065	https://www.genecards.org/cgi-bin/carddisp.pl?gene=THBS1
COL4A5	Collagen Type IV Alpha 5 Chain	Protein Coding	P29400	47	GC0XP108439	6.01743	https://www.genecards.org/cgi-bin/carddisp.pl?gene=COL4A5
TMEM186	Transmembrane Protein 186	Protein Coding	Q96B77	37	GC16M008780	6.00564	https://www.genecards.org/cgi-bin/carddisp.pl?gene=TMEM186
HIBADH	3-Hydroxyisobutyrate Dehydrogenase	Protein Coding	P31937	45	GC07M027525	6.0049	https://www.genecards.org/cgi-bin/carddisp.pl?gene=HIBADH
ACTC1	Actin Alpha Cardiac Muscle 1	Protein Coding	P68032	48	GC15M034790	6.00255	https://www.genecards.org/cgi-bin/carddisp.pl?gene=ACTC1
IRF3	Interferon Regulatory Factor 3	Protein Coding	Q14653	48	GC19M049659	6.00145	https://www.genecards.org/cgi-bin/carddisp.pl?gene=IRF3
IL6ST	Interleukin 6 Cytokine Family Signal Transducer	Protein Coding	P40189	54	GC05M055935	5.99876	https://www.genecards.org/cgi-bin/carddisp.pl?gene=IL6ST
OGT	O-Linked N-Acetylglucosamine (GlcNAc) Transferase	Protein Coding	O15294	49	GC0XP071633	5.98906	https://www.genecards.org/cgi-bin/carddisp.pl?gene=OGT
DRD2	Dopamine Receptor D2	Protein Coding	P14416	52	GC11M113409	5.9848	https://www.genecards.org/cgi-bin/carddisp.pl?gene=DRD2
ALDH1B1	Aldehyde Dehydrogenase 1 Family Member B1	Protein Coding	P30837	47	GC09P038392	5.9847	https://www.genecards.org/cgi-bin/carddisp.pl?gene=ALDH1B1
PTPN1	Protein Tyrosine Phosphatase Non-Receptor Type 1	Protein Coding	P18031	53	GC20P050510	5.98446	https://www.genecards.org/cgi-bin/carddisp.pl?gene=PTPN1
ANO10	Anoctamin 10	Protein Coding	Q9NW15	42	GC03M043355	5.9844	https://www.genecards.org/cgi-bin/carddisp.pl?gene=ANO10
PCYT1A	Phosphate Cytidylyltransferase 1A, Choline	Protein Coding	P49585	51	GC03M196214	5.98295	https://www.genecards.org/cgi-bin/carddisp.pl?gene=PCYT1A
NEK1	NIMA Related Kinase 1	Protein Coding	Q96PY6	47	GC04M169393	5.98164	https://www.genecards.org/cgi-bin/carddisp.pl?gene=NEK1
RBM20	RNA Binding Motif Protein 20	Protein Coding	Q5T481	39	GC10P110644	5.97887	https://www.genecards.org/cgi-bin/carddisp.pl?gene=RBM20
MC4R	Melanocortin 4 Receptor	Protein Coding	P32245	50	GC18M060371	5.96654	https://www.genecards.org/cgi-bin/carddisp.pl?gene=MC4R
MIR142	MicroRNA 142	RNA Gene		22	GC17M058331	5.96208	https://www.genecards.org/cgi-bin/carddisp.pl?gene=MIR142
BCKDK	Branched Chain Keto Acid Dehydrogenase Kinase	Protein Coding	O14874	48	GC16P060868	5.96005	https://www.genecards.org/cgi-bin/carddisp.pl?gene=BCKDK
GABPB1	GA Binding Protein Transcription Factor Subunit Beta 1	Protein Coding	Q06547	41	GC15M050275	5.94607	https://www.genecards.org/cgi-bin/carddisp.pl?gene=GABPB1
SNAP25	Synaptosome Associated Protein 25	Protein Coding	P60880	53	GC20P010216	5.94575	https://www.genecards.org/cgi-bin/carddisp.pl?gene=SNAP25
GBE1	1,4-Alpha-Glucan Branching Enzyme 1	Protein Coding	Q04446	47	GC03M081489	5.94562	https://www.genecards.org/cgi-bin/carddisp.pl?gene=GBE1
ELAC1	ElaC Ribonuclease Z 1	Protein Coding	Q9H777	37	GC18P050967	5.94266	https://www.genecards.org/cgi-bin/carddisp.pl?gene=ELAC1
IQCB1	IQ Motif Containing B1	Protein Coding	Q15051	45	GC03M121769	5.94192	https://www.genecards.org/cgi-bin/carddisp.pl?gene=IQCB1
EXOSC3	Exosome Component 3	Protein Coding	Q9NQT5	47	GC09M037772	5.93921	https://www.genecards.org/cgi-bin/carddisp.pl?gene=EXOSC3
COQ3	Coenzyme Q3, Methyltransferase	Protein Coding	Q9NZJ6	42	GC06M099369	5.93909	https://www.genecards.org/cgi-bin/carddisp.pl?gene=COQ3
MIR22	MicroRNA 22	RNA Gene		23	GC17M001713	5.93389	https://www.genecards.org/cgi-bin/carddisp.pl?gene=MIR22
ITGB3	Integrin Subunit Beta 3	Protein Coding	P05106	55	GC17P093864	5.92664	https://www.genecards.org/cgi-bin/carddisp.pl?gene=ITGB3
MIAT	Myocardial Infarction Associated Transcript	RNA Gene		25	GC22P026646	5.92368	https://www.genecards.org/cgi-bin/carddisp.pl?gene=MIAT
RPS3	Ribosomal Protein S3	Protein Coding	P23396	47	GC11P082439	5.91277	https://www.genecards.org/cgi-bin/carddisp.pl?gene=RPS3
BTD	Biotinidase	Protein Coding	P43251	48	GC03P019420	5.89666	https://www.genecards.org/cgi-bin/carddisp.pl?gene=BTD
ARSA	Arylsulfatase A	Protein Coding	P15289	51	GC22M050622	5.89552	https://www.genecards.org/cgi-bin/carddisp.pl?gene=ARSA
ATP7B	ATPase Copper Transporting Beta	Protein Coding	P35670	51	GC13M051930	5.88906	https://www.genecards.org/cgi-bin/carddisp.pl?gene=ATP7B
GZMB	Granzyme B	Protein Coding	P10144	51	GC14M024630	5.88772	https://www.genecards.org/cgi-bin/carddisp.pl?gene=GZMB
TF	Transferrin	Protein Coding	P02787	54	GC03P137489	5.88669	https://www.genecards.org/cgi-bin/carddisp.pl?gene=TF
FGF2	Fibroblast Growth Factor 2	Protein Coding	P09038	49	GC04P122826	5.88096	https://www.genecards.org/cgi-bin/carddisp.pl?gene=FGF2
TIMP1	TIMP Metallopeptidase Inhibitor 1	Protein Coding	P01033	48	GC0XP053104	5.88071	https://www.genecards.org/cgi-bin/carddisp.pl?gene=TIMP1
LIPA	Lipase A, Lysosomal Acid Type	Protein Coding	P38571	52	GC10M089213	5.87384	https://www.genecards.org/cgi-bin/carddisp.pl?gene=LIPA
PPT1	Palmitoyl-Protein Thioesterase 1	Protein Coding	P50897	51	GC01M040160	5.8638	https://www.genecards.org/cgi-bin/carddisp.pl?gene=PPT1
MIR27A	MicroRNA 27a	RNA Gene		24	GC19M017490	5.8631	https://www.genecards.org/cgi-bin/carddisp.pl?gene=MIR27A
FAHD1	Fumarylacetoacetate Hydrolase Domain Containing 1	Protein Coding	Q6P587	41	GC16P001826	5.85457	https://www.genecards.org/cgi-bin/carddisp.pl?gene=FAHD1
ANKRD26	Ankyrin Repeat Domain Containing 26	Protein Coding	Q9UPS8	44	GC10M026947	5.84857	https://www.genecards.org/cgi-bin/carddisp.pl?gene=ANKRD26
OFD1	OFD1 Centriole And Centriolar Satellite Protein	Protein Coding	O75665	46	GC0XP013714	5.84567	https://www.genecards.org/cgi-bin/carddisp.pl?gene=OFD1
ZDHHC24	Zinc Finger DHHC-Type Containing 24	Protein Coding	Q6UX98	36	GC11M116945	5.84384	https://www.genecards.org/cgi-bin/carddisp.pl?gene=ZDHHC24
BBS4	Bardet-Biedl Syndrome 4	Protein Coding	Q96RK4	45	GC15P072686	5.84063	https://www.genecards.org/cgi-bin/carddisp.pl?gene=BBS4
PKHD1	PKHD1 Ciliary IPT Domain Containing Fibrocystin/Polyductin	Protein Coding	P08F94	42	GC06M087621	5.83957	https://www.genecards.org/cgi-bin/carddisp.pl?gene=PKHD1
RETREG1	Reticulophagy Regulator 1	Protein Coding	Q9H6L5	41	GC05M016544	5.8387	https://www.genecards.org/cgi-bin/carddisp.pl?gene=RETREG1
PVT1	Pvt1 Oncogene	RNA Gene		27	GC08P127987	5.83567	https://www.genecards.org/cgi-bin/carddisp.pl?gene=PVT1
LETMD1	LETM1 Domain Containing 1	Protein Coding	Q6P1Q0	40	GC12P051047	5.83304	https://www.genecards.org/cgi-bin/carddisp.pl?gene=LETMD1
PLEKHN1	Pleckstrin Homology Domain Containing N1	Protein Coding	Q494U1	35	GC01P000966	5.82991	https://www.genecards.org/cgi-bin/carddisp.pl?gene=PLEKHN1
HLA-B	Major Histocompatibility Complex, Class I, B	Protein Coding	P01889	49	GC06M087165	5.82415	https://www.genecards.org/cgi-bin/carddisp.pl?gene=HLA-B
HPRT1	Hypoxanthine Phosphoribosyltransferase 1	Protein Coding	P00492	52	GC0XP134460	5.81814	https://www.genecards.org/cgi-bin/carddisp.pl?gene=HPRT1
TRN-GTT2-1	TRNA-Asn (Anticodon GTT) 2-1	RNA Gene		8	GC01P158429	5.81584	https://www.genecards.org/cgi-bin/carddisp.pl?gene=TRN-GTT2-1
ZNF335	Zinc Finger Protein 335	Protein Coding	Q9H4Z2	42	GC20M045948	5.81215	https://www.genecards.org/cgi-bin/carddisp.pl?gene=ZNF335
SHMT1	Serine Hydroxymethyltransferase 1	Protein Coding	P34896	48	GC17M067171	5.81003	https://www.genecards.org/cgi-bin/carddisp.pl?gene=SHMT1
OTOF	Otoferlin	Protein Coding	Q9HC10	45	GC02M026494	5.80893	https://www.genecards.org/cgi-bin/carddisp.pl?gene=OTOF
MIRLET7C	MicroRNA Let-7c	RNA Gene		23	GC21P016601	5.80666	https://www.genecards.org/cgi-bin/carddisp.pl?gene=MIRLET7C
BBS12	Bardet-Biedl Syndrome 12	Protein Coding	Q6ZW61	38	GC04P122702	5.80263	https://www.genecards.org/cgi-bin/carddisp.pl?gene=BBS12
CISD3	CDGSH Iron Sulfur Domain 3	Protein Coding	P0C7P0	33	GC17P038730	5.80219	https://www.genecards.org/cgi-bin/carddisp.pl?gene=CISD3
BOK	BCL2 Family Apoptosis Regulator BOK	Protein Coding	Q9UMX3	43	GC02P241558	5.79629	https://www.genecards.org/cgi-bin/carddisp.pl?gene=BOK
MET	MET Proto-Oncogene, Receptor Tyrosine Kinase	Protein Coding	P08581	58	GC07P116672	5.79169	https://www.genecards.org/cgi-bin/carddisp.pl?gene=MET
BRAT1	BRCA1 Associated ATM Activator 1	Protein Coding	Q6PJG6	41	GC07M003002	5.7879	https://www.genecards.org/cgi-bin/carddisp.pl?gene=BRAT1
IFNA1	Interferon Alpha 1	Protein Coding	P01562	42	GC09P021678	5.78709	https://www.genecards.org/cgi-bin/carddisp.pl?gene=IFNA1
RHO	Rhodopsin	Protein Coding	P08100	51	GC03P137426	5.7867	https://www.genecards.org/cgi-bin/carddisp.pl?gene=RHO
GGT1	Gamma-Glutamyltransferase 1	Protein Coding	P19440	52	GC22P024583	5.78298	https://www.genecards.org/cgi-bin/carddisp.pl?gene=GGT1
IARS1	Isoleucyl-TRNA Synthetase 1	Protein Coding	P41252	48	GC09M105793	5.77754	https://www.genecards.org/cgi-bin/carddisp.pl?gene=IARS1
EFL1	Elongation Factor Like GTPase 1	Protein Coding	Q7Z2Z2	42	GC15M140976	5.77552	https://www.genecards.org/cgi-bin/carddisp.pl?gene=EFL1
PKP2	Plakophilin 2	Protein Coding	Q99959	47	GC12M032790	5.76602	https://www.genecards.org/cgi-bin/carddisp.pl?gene=PKP2
INSR	Insulin Receptor	Protein Coding	P06213	57	GC19M007112	5.76222	https://www.genecards.org/cgi-bin/carddisp.pl?gene=INSR
PDGFRA	Platelet Derived Growth Factor Receptor Alpha	Protein Coding	P16234	57	GC04P054229	5.76182	https://www.genecards.org/cgi-bin/carddisp.pl?gene=PDGFRA
NBEAL2	Neurobeachin Like 2	Protein Coding	Q6ZNJ1	45	GC03P046979	5.76127	https://www.genecards.org/cgi-bin/carddisp.pl?gene=NBEAL2
RMDN3	Regulator Of Microtubule Dynamics 3	Protein Coding	Q96TC7	39	GC15M040735	5.75605	https://www.genecards.org/cgi-bin/carddisp.pl?gene=RMDN3
PIK3C2A	Phosphatidylinositol-4-Phosphate 3-Kinase Catalytic Subunit Type 2 Alpha	Protein Coding	O00443	50	GC11M017858	5.74111	https://www.genecards.org/cgi-bin/carddisp.pl?gene=PIK3C2A
TST	Thiosulfate Sulfurtransferase	Protein Coding	Q16762	46	GC22M037010	5.73788	https://www.genecards.org/cgi-bin/carddisp.pl?gene=TST
COQ10A	Coenzyme Q10A	Protein Coding	Q96MF6	40	GC12P056266	5.73307	https://www.genecards.org/cgi-bin/carddisp.pl?gene=COQ10A
WDR45	WD Repeat Domain 45	Protein Coding	Q9Y484	44	GC0XM049074	5.73306	https://www.genecards.org/cgi-bin/carddisp.pl?gene=WDR45
SHH	Sonic Hedgehog Signaling Molecule	Protein Coding	Q15465	54	GC07M155799	5.72808	https://www.genecards.org/cgi-bin/carddisp.pl?gene=SHH
LYRM1	LYR Motif Containing 1	Protein Coding	O43325	36	GC16P060333	5.72651	https://www.genecards.org/cgi-bin/carddisp.pl?gene=LYRM1
EPG5	Ectopic P-Granules 5 Autophagy Tethering Factor	Protein Coding	Q9HCE0	42	GC18M045800	5.7233	https://www.genecards.org/cgi-bin/carddisp.pl?gene=EPG5
RPL11	Ribosomal Protein L11	Protein Coding	P62913	52	GC01P023691	5.72271	https://www.genecards.org/cgi-bin/carddisp.pl?gene=RPL11
MIF	Macrophage Migration Inhibitory Factor	Protein Coding	P14174	51	GC22P023894	5.72157	https://www.genecards.org/cgi-bin/carddisp.pl?gene=MIF
CTNS	Cystinosin, Lysosomal Cystine Transporter	Protein Coding	O60931	48	GC17P003636	5.71926	https://www.genecards.org/cgi-bin/carddisp.pl?gene=CTNS
RP1L1	RP1 Like 1	Protein Coding	Q8IWN7	38	GC08M010606	5.71917	https://www.genecards.org/cgi-bin/carddisp.pl?gene=RP1L1
ERBB2	Erb-B2 Receptor Tyrosine Kinase 2	Protein Coding	P04626	58	GC17P039687	5.709	https://www.genecards.org/cgi-bin/carddisp.pl?gene=ERBB2
DSG2	Desmoglein 2	Protein Coding	Q14126	49	GC18P031498	5.7074	https://www.genecards.org/cgi-bin/carddisp.pl?gene=DSG2
LRAT	Lecithin Retinol Acyltransferase	Protein Coding	O95237	48	GC04P154626	5.7064	https://www.genecards.org/cgi-bin/carddisp.pl?gene=LRAT
PNPLA6	Patatin Like Phospholipase Domain Containing 6	Protein Coding	Q8IY17	47	GC19P007534	5.69449	https://www.genecards.org/cgi-bin/carddisp.pl?gene=PNPLA6
ANKLE2	Ankyrin Repeat And LEM Domain Containing 2	Protein Coding	Q86XL3	43	GC12M132725	5.69432	https://www.genecards.org/cgi-bin/carddisp.pl?gene=ANKLE2
CSF3	Colony Stimulating Factor 3	Protein Coding	P09919	44	GC17P040015	5.68769	https://www.genecards.org/cgi-bin/carddisp.pl?gene=CSF3
LAMA4	Laminin Subunit Alpha 4	Protein Coding	Q16363	49	GC06M112107	5.68706	https://www.genecards.org/cgi-bin/carddisp.pl?gene=LAMA4
MIR30A	MicroRNA 30a	RNA Gene		20	GC06M071403	5.68706	https://www.genecards.org/cgi-bin/carddisp.pl?gene=MIR30A
MYPN	Myopalladin	Protein Coding	Q86TC9	46	GC10P068106	5.68064	https://www.genecards.org/cgi-bin/carddisp.pl?gene=MYPN
TNFRSF11B	TNF Receptor Superfamily Member 11b	Protein Coding	O00300	51	GC08M118923	5.67714	https://www.genecards.org/cgi-bin/carddisp.pl?gene=TNFRSF11B
ZSWIM7	Zinc Finger SWIM-Type Containing 7	Protein Coding	Q19AV6	35	GC17M015977	5.67075	https://www.genecards.org/cgi-bin/carddisp.pl?gene=ZSWIM7
TLR2	Toll Like Receptor 2	Protein Coding	O60603	55	GC04P153684	5.66714	https://www.genecards.org/cgi-bin/carddisp.pl?gene=TLR2
MIR143	MicroRNA 143	RNA Gene		25	GC05P149833	5.6671	https://www.genecards.org/cgi-bin/carddisp.pl?gene=MIR143
ENPP1	Ectonucleotide Pyrophosphatase/Phosphodiesterase 1	Protein Coding	P22413	53	GC06P131808	5.66628	https://www.genecards.org/cgi-bin/carddisp.pl?gene=ENPP1
ITPR1	Inositol 1,4,5-Trisphosphate Receptor Type 1	Protein Coding	Q14643	52	GC03P004486	5.66513	https://www.genecards.org/cgi-bin/carddisp.pl?gene=ITPR1
HUWE1	HECT, UBA And WWE Domain Containing E3 Ubiquitin Protein Ligase 1	Protein Coding	Q7Z6Z7	50	GC0XM053532	5.65781	https://www.genecards.org/cgi-bin/carddisp.pl?gene=HUWE1
CLYBL	Citramalyl-CoA Lyase	Protein Coding	Q8N0X4	41	GC13P099606	5.65521	https://www.genecards.org/cgi-bin/carddisp.pl?gene=CLYBL
PRPF6	Pre-MRNA Processing Factor 6	Protein Coding	O94906	45	GC20P063981	5.64939	https://www.genecards.org/cgi-bin/carddisp.pl?gene=PRPF6
NR1D1	Nuclear Receptor Subfamily 1 Group D Member 1	Protein Coding	P20393	51	GC17M040092	5.64753	https://www.genecards.org/cgi-bin/carddisp.pl?gene=NR1D1
ATXN1	Ataxin 1	Protein Coding	P54253	47	GC06M016299	5.64411	https://www.genecards.org/cgi-bin/carddisp.pl?gene=ATXN1
AQP4	Aquaporin 4	Protein Coding	P55087	50	GC18M026852	5.63609	https://www.genecards.org/cgi-bin/carddisp.pl?gene=AQP4
IFNB1	Interferon Beta 1	Protein Coding	P01574	47	GC09M021077	5.63585	https://www.genecards.org/cgi-bin/carddisp.pl?gene=IFNB1
SLC8A1	Solute Carrier Family 8 Member A1	Protein Coding	P32418	48	GC02M040078	5.63265	https://www.genecards.org/cgi-bin/carddisp.pl?gene=SLC8A1
TSC1	TSC Complex Subunit 1	Protein Coding	Q92574	51	GC09M132891	5.63257	https://www.genecards.org/cgi-bin/carddisp.pl?gene=TSC1
MIR214	MicroRNA 214	RNA Gene		23	GC01M172234	5.63229	https://www.genecards.org/cgi-bin/carddisp.pl?gene=MIR214
CLRN1-AS1	CLRN1 Antisense RNA 1	RNA Gene		20	GC03P150852	5.63197	https://www.genecards.org/cgi-bin/carddisp.pl?gene=CLRN1-AS1
TK1	Thymidine Kinase 1	Protein Coding	P04183	49	GC17M078175	5.62889	https://www.genecards.org/cgi-bin/carddisp.pl?gene=TK1
SULT4A1	Sulfotransferase Family 4A Member 1	Protein Coding	Q9BR01	44	GC22M043824	5.62546	https://www.genecards.org/cgi-bin/carddisp.pl?gene=SULT4A1
IREB2	Iron Responsive Element Binding Protein 2	Protein Coding	P48200	48	GC15P078437	5.62257	https://www.genecards.org/cgi-bin/carddisp.pl?gene=IREB2
AP2B1	Adaptor Related Protein Complex 2 Subunit Beta 1	Protein Coding	P63010	46	GC17P035578	5.62153	https://www.genecards.org/cgi-bin/carddisp.pl?gene=AP2B1
PFN1	Profilin 1	Protein Coding	P07737	50	GC17M004945	5.61841	https://www.genecards.org/cgi-bin/carddisp.pl?gene=PFN1
RAC1	Rac Family Small GTPase 1	Protein Coding	P63000	52	GC07P009178	5.61529	https://www.genecards.org/cgi-bin/carddisp.pl?gene=RAC1
RDH12	Retinol Dehydrogenase 12	Protein Coding	Q96NR8	48	GC14P067701	5.61384	https://www.genecards.org/cgi-bin/carddisp.pl?gene=RDH12
FEN1	Flap Structure-Specific Endonuclease 1	Protein Coding	P39748	50	GC11P061793	5.61289	https://www.genecards.org/cgi-bin/carddisp.pl?gene=FEN1
CC2D2A	Coiled-Coil And C2 Domain Containing 2A	Protein Coding	Q9P2K1	43	GC04P023039	5.61251	https://www.genecards.org/cgi-bin/carddisp.pl?gene=CC2D2A
LOC100506071	Uncharacterized LOC100506071	RNA Gene		13	GC14M030876	5.60927	https://www.genecards.org/cgi-bin/carddisp.pl?gene=LOC100506071
CLCN5	Chloride Voltage-Gated Channel 5	Protein Coding	P51795	48	GC0XP049922	5.60202	https://www.genecards.org/cgi-bin/carddisp.pl?gene=CLCN5
PPM1B	Protein Phosphatase, Mg2+/Mn2+ Dependent 1B	Protein Coding	O75688	47	GC02P044167	5.60078	https://www.genecards.org/cgi-bin/carddisp.pl?gene=PPM1B
VIP	Vasoactive Intestinal Peptide	Protein Coding	P01282	48	GC06P152750	5.5994	https://www.genecards.org/cgi-bin/carddisp.pl?gene=VIP
GJB3	Gap Junction Protein Beta 3	Protein Coding	O75712	47	GC01P034781	5.59874	https://www.genecards.org/cgi-bin/carddisp.pl?gene=GJB3
GIGYF2	GRB10 Interacting GYF Protein 2	Protein Coding	Q6Y7W6	44	GC02P232708	5.59868	https://www.genecards.org/cgi-bin/carddisp.pl?gene=GIGYF2
EIF2B1	Eukaryotic Translation Initiation Factor 2B Subunit Alpha	Protein Coding	Q14232	47	GC12M123620	5.59695	https://www.genecards.org/cgi-bin/carddisp.pl?gene=EIF2B1
NCF1	Neutrophil Cytosolic Factor 1	Protein Coding	P14598	50	GC07P082786	5.59692	https://www.genecards.org/cgi-bin/carddisp.pl?gene=NCF1
PLAT	Plasminogen Activator, Tissue Type	Protein Coding	P00750	52	GC08M042174	5.59632	https://www.genecards.org/cgi-bin/carddisp.pl?gene=PLAT
HLCS	Holocarboxylase Synthetase	Protein Coding	P50747	46	GC21M036750	5.59556	https://www.genecards.org/cgi-bin/carddisp.pl?gene=HLCS
PCSK9	Proprotein Convertase Subtilisin/Kexin Type 9	Protein Coding	Q8NBP7	53	GC01P055039	5.5895	https://www.genecards.org/cgi-bin/carddisp.pl?gene=PCSK9
TANGO2	Transport And Golgi Organization 2 Homolog	Protein Coding	Q6ICL3	40	GC22P020017	5.58845	https://www.genecards.org/cgi-bin/carddisp.pl?gene=TANGO2
ATRIP-TREX1	ATRIP-TREX1 Readthrough	RNA Gene		8	GC03P054918	5.58375	https://www.genecards.org/cgi-bin/carddisp.pl?gene=ATRIP-TREX1
WASHC5	WASH Complex Subunit 5	Protein Coding	Q12768	42	GC08M135364	5.583	https://www.genecards.org/cgi-bin/carddisp.pl?gene=WASHC5
LOC112163529	BRD4-Independent Group 4 Enhancer GRCh37_chr12:120883528-120884727	Functional Element		4	GC12P120447	5.58177	https://www.genecards.org/cgi-bin/carddisp.pl?gene=LOC112163529
SMAD4	SMAD Family Member 4	Protein Coding	Q13485	56	GC18P051028	5.57898	https://www.genecards.org/cgi-bin/carddisp.pl?gene=SMAD4
PRKCE	Protein Kinase C Epsilon	Protein Coding	Q02156	52	GC02P045651	5.57872	https://www.genecards.org/cgi-bin/carddisp.pl?gene=PRKCE
ENO2	Enolase 2	Protein Coding	P09104	51	GC12P006913	5.57402	https://www.genecards.org/cgi-bin/carddisp.pl?gene=ENO2
FOXO1	Forkhead Box O1	Protein Coding	Q12778	55	GC13M040555	5.56908	https://www.genecards.org/cgi-bin/carddisp.pl?gene=FOXO1
MERTK	MER Proto-Oncogene, Tyrosine Kinase	Protein Coding	Q12866	54	GC02P111898	5.5683	https://www.genecards.org/cgi-bin/carddisp.pl?gene=MERTK
FLNA	Filamin A	Protein Coding	P21333	52	GC0XM154348	5.56746	https://www.genecards.org/cgi-bin/carddisp.pl?gene=FLNA
NUDT1	Nudix Hydrolase 1	Protein Coding	P36639	46	GC07P002242	5.565	https://www.genecards.org/cgi-bin/carddisp.pl?gene=NUDT1
AFP	Alpha Fetoprotein	Protein Coding	P02771	51	GC04P073431	5.56482	https://www.genecards.org/cgi-bin/carddisp.pl?gene=AFP
DNAJC21	DnaJ Heat Shock Protein Family (Hsp40) Member C21	Protein Coding	Q5F1R6	39	GC05P034929	5.55753	https://www.genecards.org/cgi-bin/carddisp.pl?gene=DNAJC21
DLG4	Discs Large MAGUK Scaffold Protein 4	Protein Coding	P78352	51	GC17M015314	5.55132	https://www.genecards.org/cgi-bin/carddisp.pl?gene=DLG4
ERBB4	Erb-B2 Receptor Tyrosine Kinase 4	Protein Coding	Q15303	58	GC02M211375	5.55078	https://www.genecards.org/cgi-bin/carddisp.pl?gene=ERBB4
IFT172	Intraflagellar Transport 172	Protein Coding	Q9UG01	44	GC02M028677	5.54931	https://www.genecards.org/cgi-bin/carddisp.pl?gene=IFT172
FGF23	Fibroblast Growth Factor 23	Protein Coding	Q9GZV9	50	GC12M004368	5.54774	https://www.genecards.org/cgi-bin/carddisp.pl?gene=FGF23
CLCNKB	Chloride Voltage-Gated Channel Kb	Protein Coding	P51801	46	GC01P016392	5.54535	https://www.genecards.org/cgi-bin/carddisp.pl?gene=CLCNKB
PHOX2B	Paired Like Homeobox 2B	Protein Coding	Q99453	47	GC04M041746	5.54409	https://www.genecards.org/cgi-bin/carddisp.pl?gene=PHOX2B
CETP	Cholesteryl Ester Transfer Protein	Protein Coding	P11597	50	GC16P056961	5.54314	https://www.genecards.org/cgi-bin/carddisp.pl?gene=CETP
CYP19A1	Cytochrome P450 Family 19 Subfamily A Member 1	Protein Coding	P11511	52	GC15M051208	5.54225	https://www.genecards.org/cgi-bin/carddisp.pl?gene=CYP19A1
DDIT3	DNA Damage Inducible Transcript 3	Protein Coding	P35638	50	GC12M057516	5.54	https://www.genecards.org/cgi-bin/carddisp.pl?gene=DDIT3
FLT1	Fms Related Receptor Tyrosine Kinase 1	Protein Coding	P17948	54	GC13M028300	5.53784	https://www.genecards.org/cgi-bin/carddisp.pl?gene=FLT1
NOP56	NOP56 Ribonucleoprotein	Protein Coding	O00567	47	GC20P007182	5.53217	https://www.genecards.org/cgi-bin/carddisp.pl?gene=NOP56
SRP19	Signal Recognition Particle 19	Protein Coding	P09132	44	GC05P112862	5.52454	https://www.genecards.org/cgi-bin/carddisp.pl?gene=SRP19
SRPRA	SRP Receptor Subunit Alpha	Protein Coding	P08240	41	GC11M126255	5.52417	https://www.genecards.org/cgi-bin/carddisp.pl?gene=SRPRA
CGAS	Cyclic GMP-AMP Synthase	Protein Coding	Q8N884	39	GC06M087892	5.52307	https://www.genecards.org/cgi-bin/carddisp.pl?gene=CGAS
DISC1	DISC1 Scaffold Protein	Protein Coding	Q9NRI5	47	GC01P231626	5.51549	https://www.genecards.org/cgi-bin/carddisp.pl?gene=DISC1
F12	Coagulation Factor XII	Protein Coding	P00748	52	GC05M177402	5.51458	https://www.genecards.org/cgi-bin/carddisp.pl?gene=F12
GLP1R	Glucagon Like Peptide 1 Receptor	Protein Coding	P43220	50	GC06P039048	5.51146	https://www.genecards.org/cgi-bin/carddisp.pl?gene=GLP1R
KCNQ1OT1	KCNQ1 Opposite Strand/Antisense Transcript 1	RNA Gene		28	GC11M009676	5.50954	https://www.genecards.org/cgi-bin/carddisp.pl?gene=KCNQ1OT1
SCP2	Sterol Carrier Protein 2	Protein Coding	P22307	49	GC01P052927	5.50591	https://www.genecards.org/cgi-bin/carddisp.pl?gene=SCP2
BABAM1	BRISC And BRCA1 A Complex Member 1	Protein Coding	Q9NWV8	42	GC19P095532	5.50507	https://www.genecards.org/cgi-bin/carddisp.pl?gene=BABAM1
PDGFB	Platelet Derived Growth Factor Subunit B	Protein Coding	P01127	54	GC22M073492	5.50455	https://www.genecards.org/cgi-bin/carddisp.pl?gene=PDGFB
DCDC2	Doublecortin Domain Containing 2	Protein Coding	Q9UHG0	42	GC06M024171	5.5039	https://www.genecards.org/cgi-bin/carddisp.pl?gene=DCDC2
VHL	Von Hippel-Lindau Tumor Suppressor	Protein Coding	P40337	51	GC03P019286	5.50369	https://www.genecards.org/cgi-bin/carddisp.pl?gene=VHL
QDPR	Quinoid Dihydropteridine Reductase	Protein Coding	P09417	50	GC04M017460	5.50025	https://www.genecards.org/cgi-bin/carddisp.pl?gene=QDPR
EIF2B5	Eukaryotic Translation Initiation Factor 2B Subunit Epsilon	Protein Coding	Q13144	46	GC03P184135	5.49293	https://www.genecards.org/cgi-bin/carddisp.pl?gene=EIF2B5
ADA2	Adenosine Deaminase 2	Protein Coding	Q9NZK5	45	GC22M017289	5.49162	https://www.genecards.org/cgi-bin/carddisp.pl?gene=ADA2
TCIRG1	T Cell Immune Regulator 1, ATPase H+ Transporting V0 Subunit A3	Protein Coding	Q13488	49	GC11P082128	5.49132	https://www.genecards.org/cgi-bin/carddisp.pl?gene=TCIRG1
GLI3	GLI Family Zinc Finger 3	Protein Coding	P10071	52	GC07M041960	5.48713	https://www.genecards.org/cgi-bin/carddisp.pl?gene=GLI3
DBH	Dopamine Beta-Hydroxylase	Protein Coding	P09172	55	GC09P133636	5.48473	https://www.genecards.org/cgi-bin/carddisp.pl?gene=DBH
BCL2L2	BCL2 Like 2	Protein Coding	Q92843	46	GC14P042069	5.48307	https://www.genecards.org/cgi-bin/carddisp.pl?gene=BCL2L2
AIPL1	Aryl Hydrocarbon Receptor Interacting Protein Like 1	Protein Coding	Q9NZN9	45	GC17M006393	5.48271	https://www.genecards.org/cgi-bin/carddisp.pl?gene=AIPL1
USH2A-AS1	USH2A Antisense RNA 1	RNA Gene		14	GC01P216193	5.47903	https://www.genecards.org/cgi-bin/carddisp.pl?gene=USH2A-AS1
IL1A	Interleukin 1 Alpha	Protein Coding	P01583	49	GC02M112773	5.47889	https://www.genecards.org/cgi-bin/carddisp.pl?gene=IL1A
ACSL1	Acyl-CoA Synthetase Long Chain Family Member 1	Protein Coding	P33121	50	GC04M184755	5.47591	https://www.genecards.org/cgi-bin/carddisp.pl?gene=ACSL1
NFKBIA	NFKB Inhibitor Alpha	Protein Coding	P25963	54	GC14M035401	5.47064	https://www.genecards.org/cgi-bin/carddisp.pl?gene=NFKBIA
PNP	Purine Nucleoside Phosphorylase	Protein Coding	P00491	53	GC14P041506	5.4699	https://www.genecards.org/cgi-bin/carddisp.pl?gene=PNP
GATAD1	GATA Zinc Finger Domain Containing 1	Protein Coding	Q8WUU5	40	GC07P092447	5.46682	https://www.genecards.org/cgi-bin/carddisp.pl?gene=GATAD1
REEP2	Receptor Accessory Protein 2	Protein Coding	Q9BRK0	44	GC05P138439	5.4645	https://www.genecards.org/cgi-bin/carddisp.pl?gene=REEP2
TPP1	Tripeptidyl Peptidase 1	Protein Coding	O14773	48	GC11M009914	5.45406	https://www.genecards.org/cgi-bin/carddisp.pl?gene=TPP1
MMS19	MMS19 Homolog, Cytosolic Iron-Sulfur Assembly Component	Protein Coding	Q96T76	42	GC10M097458	5.45345	https://www.genecards.org/cgi-bin/carddisp.pl?gene=MMS19
MAP2K1	Mitogen-Activated Protein Kinase Kinase 1	Protein Coding	Q02750	58	GC15P066386	5.45112	https://www.genecards.org/cgi-bin/carddisp.pl?gene=MAP2K1
TBP	TATA-Box Binding Protein	Protein Coding	P20226	52	GC06P170554	5.45034	https://www.genecards.org/cgi-bin/carddisp.pl?gene=TBP
ARX	Aristaless Related Homeobox	Protein Coding	Q96QS3	47	GC0XM025003	5.44988	https://www.genecards.org/cgi-bin/carddisp.pl?gene=ARX
RAB4B-EGLN2	RAB4B-EGLN2 Readthrough (NMD Candidate)	RNA Gene		16	GC19P040778	5.44816	https://www.genecards.org/cgi-bin/carddisp.pl?gene=RAB4B-EGLN2
RXRA	Retinoid X Receptor Alpha	Protein Coding	P19793	52	GC09P134317	5.43791	https://www.genecards.org/cgi-bin/carddisp.pl?gene=RXRA
AIP	Aryl Hydrocarbon Receptor Interacting Protein	Protein Coding	O00170	47	GC11P067468	5.43192	https://www.genecards.org/cgi-bin/carddisp.pl?gene=AIP
CDK4	Cyclin Dependent Kinase 4	Protein Coding	P11802	57	GC12M058990	5.43189	https://www.genecards.org/cgi-bin/carddisp.pl?gene=CDK4
SPATA7	Spermatogenesis Associated 7	Protein Coding	Q9P0W8	42	GC14P088384	5.42945	https://www.genecards.org/cgi-bin/carddisp.pl?gene=SPATA7
SLC25A34	Solute Carrier Family 25 Member 34	Protein Coding	Q6PIV7	36	GC01P016360	5.42737	https://www.genecards.org/cgi-bin/carddisp.pl?gene=SLC25A34
NEFH	Neurofilament Heavy Chain	Protein Coding	P12036	48	GC22P029480	5.42553	https://www.genecards.org/cgi-bin/carddisp.pl?gene=NEFH
MAP3K5	Mitogen-Activated Protein Kinase Kinase Kinase 5	Protein Coding	Q99683	52	GC06M136557	5.42514	https://www.genecards.org/cgi-bin/carddisp.pl?gene=MAP3K5
MYO15A	Myosin XVA	Protein Coding	Q9UKN7	40	GC17P018108	5.42458	https://www.genecards.org/cgi-bin/carddisp.pl?gene=MYO15A
FBXO7	F-Box Protein 7	Protein Coding	Q9Y3I1	47	GC22P032474	5.42043	https://www.genecards.org/cgi-bin/carddisp.pl?gene=FBXO7
BCL2A1	BCL2 Related Protein A1	Protein Coding	Q16548	45	GC15M140946	5.42016	https://www.genecards.org/cgi-bin/carddisp.pl?gene=BCL2A1
BLK	BLK Proto-Oncogene, Src Family Tyrosine Kinase	Protein Coding	P51451	53	GC08P011486	5.41984	https://www.genecards.org/cgi-bin/carddisp.pl?gene=BLK
MIR199A1	MicroRNA 199a-1	RNA Gene		20	GC19M010817	5.41489	https://www.genecards.org/cgi-bin/carddisp.pl?gene=MIR199A1
KMT2B	Lysine Methyltransferase 2B	Protein Coding	Q9UMN6	43	GC19P095860	5.41362	https://www.genecards.org/cgi-bin/carddisp.pl?gene=KMT2B
POR	Cytochrome P450 Oxidoreductase	Protein Coding	P16435	52	GC07P075899	5.41328	https://www.genecards.org/cgi-bin/carddisp.pl?gene=POR
MCOLN1	Mucolipin TRP Cation Channel 1	Protein Coding	Q9GZU1	47	GC19P095050	5.40481	https://www.genecards.org/cgi-bin/carddisp.pl?gene=MCOLN1
PRKCZ	Protein Kinase C Zeta	Protein Coding	Q05513	52	GC01P008428	5.40188	https://www.genecards.org/cgi-bin/carddisp.pl?gene=PRKCZ
CD79A	CD79a Molecule	Protein Coding	P11912	51	GC19P041877	5.40089	https://www.genecards.org/cgi-bin/carddisp.pl?gene=CD79A
NBN	Nibrin	Protein Coding	O60934	52	GC08M089933	5.39773	https://www.genecards.org/cgi-bin/carddisp.pl?gene=NBN
RTN2	Reticulon 2	Protein Coding	O75298	45	GC19M045485	5.39732	https://www.genecards.org/cgi-bin/carddisp.pl?gene=RTN2
TYMS	Thymidylate Synthetase	Protein Coding	P04818	53	GC18P000657	5.39632	https://www.genecards.org/cgi-bin/carddisp.pl?gene=TYMS
SLC19A1	Solute Carrier Family 19 Member 1	Protein Coding	P41440	50	GC21M045493	5.39573	https://www.genecards.org/cgi-bin/carddisp.pl?gene=SLC19A1
RPS6KB1	Ribosomal Protein S6 Kinase B1	Protein Coding	P23443	53	GC17P059893	5.39498	https://www.genecards.org/cgi-bin/carddisp.pl?gene=RPS6KB1
MYCL-AS1	MYCL Antisense RNA 1	RNA Gene		14	GC01P039871	5.38977	https://www.genecards.org/cgi-bin/carddisp.pl?gene=MYCL-AS1
CACNA1F	Calcium Voltage-Gated Channel Subunit Alpha1 F	Protein Coding	O60840	47	GC0XM049205	5.38829	https://www.genecards.org/cgi-bin/carddisp.pl?gene=CACNA1F
KEAP1	Kelch Like ECH Associated Protein 1	Protein Coding	Q14145	52	GC19M010486	5.3844	https://www.genecards.org/cgi-bin/carddisp.pl?gene=KEAP1
EIF2B2	Eukaryotic Translation Initiation Factor 2B Subunit Beta	Protein Coding	P49770	47	GC14P075002	5.38333	https://www.genecards.org/cgi-bin/carddisp.pl?gene=EIF2B2
DUT	Deoxyuridine Triphosphatase	Protein Coding	P33316	48	GC15P048331	5.38188	https://www.genecards.org/cgi-bin/carddisp.pl?gene=DUT
AIFM2	Apoptosis Inducing Factor Mitochondria Associated 2	Protein Coding	Q9BRQ8	44	GC10M070098	5.38074	https://www.genecards.org/cgi-bin/carddisp.pl?gene=AIFM2
HDAC6	Histone Deacetylase 6	Protein Coding	Q9UBN7	57	GC0XP048801	5.37988	https://www.genecards.org/cgi-bin/carddisp.pl?gene=HDAC6
TP53BP1	Tumor Protein P53 Binding Protein 1	Protein Coding	Q12888	47	GC15M043403	5.37599	https://www.genecards.org/cgi-bin/carddisp.pl?gene=TP53BP1
HTRA1	HtrA Serine Peptidase 1	Protein Coding	Q92743	48	GC10P122461	5.3671	https://www.genecards.org/cgi-bin/carddisp.pl?gene=HTRA1
QTRT2	Queuine TRNA-Ribosyltransferase Accessory Subunit 2	Protein Coding	Q9H974	38	GC03P114006	5.36533	https://www.genecards.org/cgi-bin/carddisp.pl?gene=QTRT2
IGFBP3	Insulin Like Growth Factor Binding Protein 3	Protein Coding	P17936	50	GC07M045912	5.36491	https://www.genecards.org/cgi-bin/carddisp.pl?gene=IGFBP3
MIR195	MicroRNA 195	RNA Gene		20	GC17M015301	5.36448	https://www.genecards.org/cgi-bin/carddisp.pl?gene=MIR195
ACSM6	Acyl-CoA Synthetase Medium Chain Family Member 6	Protein Coding	Q6P461	34	GC10P095194	5.36392	https://www.genecards.org/cgi-bin/carddisp.pl?gene=ACSM6
ALDH7A1	Aldehyde Dehydrogenase 7 Family Member A1	Protein Coding	P49419	51	GC05M126541	5.36289	https://www.genecards.org/cgi-bin/carddisp.pl?gene=ALDH7A1
TET2	Tet Methylcytosine Dioxygenase 2	Protein Coding	Q6N021	50	GC04P105145	5.35975	https://www.genecards.org/cgi-bin/carddisp.pl?gene=TET2
LINC-ROR	Long Intergenic Non-Protein Coding RNA, Regulator Of Reprogramming	RNA Gene		17	GC18M057054	5.3587	https://www.genecards.org/cgi-bin/carddisp.pl?gene=LINC-ROR
NR1H2	Nuclear Receptor Subfamily 1 Group H Member 2	Protein Coding	P55055	50	GC19P050329	5.3584	https://www.genecards.org/cgi-bin/carddisp.pl?gene=NR1H2
TMEM240	Transmembrane Protein 240	Protein Coding	Q5SV17	37	GC01M011585	5.35832	https://www.genecards.org/cgi-bin/carddisp.pl?gene=TMEM240
CERKL	Ceramide Kinase Like	Protein Coding	Q49MI3	42	GC02M181536	5.35637	https://www.genecards.org/cgi-bin/carddisp.pl?gene=CERKL
DNM2	Dynamin 2	Protein Coding	P50570	53	GC19P010718	5.35472	https://www.genecards.org/cgi-bin/carddisp.pl?gene=DNM2
IMPDH1	Inosine Monophosphate Dehydrogenase 1	Protein Coding	P20839	52	GC07M128392	5.35414	https://www.genecards.org/cgi-bin/carddisp.pl?gene=IMPDH1
MYLK	Myosin Light Chain Kinase	Protein Coding	Q15746	55	GC03M123610	5.35099	https://www.genecards.org/cgi-bin/carddisp.pl?gene=MYLK
PPID	Peptidylprolyl Isomerase D	Protein Coding	Q08752	47	GC04M158709	5.35056	https://www.genecards.org/cgi-bin/carddisp.pl?gene=PPID
ACAT2	Acetyl-CoA Acetyltransferase 2	Protein Coding	Q9BWD1	48	GC06P161846	5.34878	https://www.genecards.org/cgi-bin/carddisp.pl?gene=ACAT2
CFI	Complement Factor I	Protein Coding	P05156	50	GC04M109732	5.34633	https://www.genecards.org/cgi-bin/carddisp.pl?gene=CFI
MIR150	MicroRNA 150	RNA Gene		22	GC19M049500	5.34604	https://www.genecards.org/cgi-bin/carddisp.pl?gene=MIR150
IKBKG	Inhibitor Of Nuclear Factor Kappa B Kinase Regulatory Subunit Gamma	Protein Coding	Q9Y6K9	52	GC0XP154541	5.34378	https://www.genecards.org/cgi-bin/carddisp.pl?gene=IKBKG
SIM1	SIM BHLH Transcription Factor 1	Protein Coding	P81133	45	GC06M100386	5.34115	https://www.genecards.org/cgi-bin/carddisp.pl?gene=SIM1
ACO1	Aconitase 1	Protein Coding	P21399	47	GC09P032374	5.34107	https://www.genecards.org/cgi-bin/carddisp.pl?gene=ACO1
TMC1	Transmembrane Channel Like 1	Protein Coding	Q8TDI8	44	GC09P072521	5.33577	https://www.genecards.org/cgi-bin/carddisp.pl?gene=TMC1
MMP3	Matrix Metallopeptidase 3	Protein Coding	P08254	53	GC11M102835	5.32898	https://www.genecards.org/cgi-bin/carddisp.pl?gene=MMP3
PLEC	Plectin	Protein Coding	Q15149	47	GC08M146323	5.32615	https://www.genecards.org/cgi-bin/carddisp.pl?gene=PLEC
ADH1B	Alcohol Dehydrogenase 1B (Class I), Beta Polypeptide	Protein Coding	P00325	48	GC04M099304	5.32475	https://www.genecards.org/cgi-bin/carddisp.pl?gene=ADH1B
ACACA	Acetyl-CoA Carboxylase Alpha	Protein Coding	Q13085	52	GC17M037084	5.32287	https://www.genecards.org/cgi-bin/carddisp.pl?gene=ACACA
EGF	Epidermal Growth Factor	Protein Coding	P01133	54	GC04P109912	5.31726	https://www.genecards.org/cgi-bin/carddisp.pl?gene=EGF
CASP6	Caspase 6	Protein Coding	P55212	51	GC04M109688	5.31667	https://www.genecards.org/cgi-bin/carddisp.pl?gene=CASP6
MIR483	MicroRNA 483	RNA Gene		21	GC11M009658	5.31554	https://www.genecards.org/cgi-bin/carddisp.pl?gene=MIR483
GJC2	Gap Junction Protein Gamma 2	Protein Coding	Q5T442	45	GC01P230600	5.30813	https://www.genecards.org/cgi-bin/carddisp.pl?gene=GJC2
CRB2	Crumbs Cell Polarity Complex Component 2	Protein Coding	Q5IJ48	45	GC09P123356	5.30558	https://www.genecards.org/cgi-bin/carddisp.pl?gene=CRB2
FGF8	Fibroblast Growth Factor 8	Protein Coding	P55075	52	GC10M101770	5.30419	https://www.genecards.org/cgi-bin/carddisp.pl?gene=FGF8
SCYL1	SCY1 Like Pseudokinase 1	Protein Coding	Q96KG9	45	GC11P065525	5.30402	https://www.genecards.org/cgi-bin/carddisp.pl?gene=SCYL1
TRMT10B	TRNA Methyltransferase 10B	Protein Coding	Q6PF06	34	GC09P054511	5.30374	https://www.genecards.org/cgi-bin/carddisp.pl?gene=TRMT10B
RB1	RB Transcriptional Corepressor 1	Protein Coding	P06400	52	GC13P048303	5.30137	https://www.genecards.org/cgi-bin/carddisp.pl?gene=RB1
CIB2	Calcium And Integrin Binding Family Member 2	Protein Coding	O75838	44	GC15M078104	5.2933	https://www.genecards.org/cgi-bin/carddisp.pl?gene=CIB2
EPHA3	EPH Receptor A3	Protein Coding	P29320	50	GC03P089077	5.29248	https://www.genecards.org/cgi-bin/carddisp.pl?gene=EPHA3
UBC	Ubiquitin C	Protein Coding	P0CG48	47	GC12M124911	5.29101	https://www.genecards.org/cgi-bin/carddisp.pl?gene=UBC
FGFR3	Fibroblast Growth Factor Receptor 3	Protein Coding	P22607	58	GC04P002600	5.2857	https://www.genecards.org/cgi-bin/carddisp.pl?gene=FGFR3
GRIN1	Glutamate Ionotropic Receptor NMDA Type Subunit 1	Protein Coding	Q05586	54	GC09P137138	5.28469	https://www.genecards.org/cgi-bin/carddisp.pl?gene=GRIN1
DDHD2	DDHD Domain Containing 2	Protein Coding	O94830	44	GC08P038225	5.28149	https://www.genecards.org/cgi-bin/carddisp.pl?gene=DDHD2
HDAC9	Histone Deacetylase 9	Protein Coding	Q9UKV0	52	GC07P018086	5.28138	https://www.genecards.org/cgi-bin/carddisp.pl?gene=HDAC9
ABCG2	ATP Binding Cassette Subfamily G Member 2 (Junior Blood Group)	Protein Coding	Q9UNQ0	52	GC04M088090	5.28094	https://www.genecards.org/cgi-bin/carddisp.pl?gene=ABCG2
CAPN1	Calpain 1	Protein Coding	P07384	53	GC11P081930	5.27795	https://www.genecards.org/cgi-bin/carddisp.pl?gene=CAPN1
RDH13	Retinol Dehydrogenase 13	Protein Coding	Q8NBN7	43	GC19M055039	5.277	https://www.genecards.org/cgi-bin/carddisp.pl?gene=RDH13
KISS1	KiSS-1 Metastasis Suppressor	Protein Coding	Q15726	44	GC01M204190	5.27092	https://www.genecards.org/cgi-bin/carddisp.pl?gene=KISS1
MIR20A	MicroRNA 20a	RNA Gene		21	GC13P091648	5.26833	https://www.genecards.org/cgi-bin/carddisp.pl?gene=MIR20A
BBS7	Bardet-Biedl Syndrome 7	Protein Coding	Q8IWZ6	42	GC04M121824	5.26742	https://www.genecards.org/cgi-bin/carddisp.pl?gene=BBS7
ARL3	ADP Ribosylation Factor Like GTPase 3	Protein Coding	P36405	47	GC10M102673	5.25702	https://www.genecards.org/cgi-bin/carddisp.pl?gene=ARL3
SLC52A1	Solute Carrier Family 52 Member 1	Protein Coding	Q9NWF4	43	GC17M005032	5.25604	https://www.genecards.org/cgi-bin/carddisp.pl?gene=SLC52A1
TCF4	Transcription Factor 4	Protein Coding	P15884	51	GC18M055222	5.25441	https://www.genecards.org/cgi-bin/carddisp.pl?gene=TCF4
NMNAT1	Nicotinamide Nucleotide Adenylyltransferase 1	Protein Coding	Q9HAN9	52	GC01P010883	5.25156	https://www.genecards.org/cgi-bin/carddisp.pl?gene=NMNAT1
RFC1	Replication Factor C Subunit 1	Protein Coding	P35251	50	GC04M039291	5.24238	https://www.genecards.org/cgi-bin/carddisp.pl?gene=RFC1
GHR	Growth Hormone Receptor	Protein Coding	P10912	50	GC05P042429	5.2318	https://www.genecards.org/cgi-bin/carddisp.pl?gene=GHR
COL4A2	Collagen Type IV Alpha 2 Chain	Protein Coding	P08572	50	GC13P110305	5.23016	https://www.genecards.org/cgi-bin/carddisp.pl?gene=COL4A2
MBP	Myelin Basic Protein	Protein Coding	P02686	48	GC18M076978	5.22837	https://www.genecards.org/cgi-bin/carddisp.pl?gene=MBP
SCN10A	Sodium Voltage-Gated Channel Alpha Subunit 10	Protein Coding	Q9Y5Y9	51	GC03M038713	5.2265	https://www.genecards.org/cgi-bin/carddisp.pl?gene=SCN10A
MAG	Myelin Associated Glycoprotein	Protein Coding	P20916	51	GC19P035292	5.2249	https://www.genecards.org/cgi-bin/carddisp.pl?gene=MAG
GSTM1	Glutathione S-Transferase Mu 1	Protein Coding	P09488	46	GC01P109687	5.22231	https://www.genecards.org/cgi-bin/carddisp.pl?gene=GSTM1
TIA1	TIA1 Cytotoxic Granule Associated RNA Binding Protein	Protein Coding	P31483	46	GC02M070209	5.22131	https://www.genecards.org/cgi-bin/carddisp.pl?gene=TIA1
SOCS3	Suppressor Of Cytokine Signaling 3	Protein Coding	O14543	47	GC17M078356	5.22053	https://www.genecards.org/cgi-bin/carddisp.pl?gene=SOCS3
CANX	Calnexin	Protein Coding	P27824	49	GC05P179678	5.21414	https://www.genecards.org/cgi-bin/carddisp.pl?gene=CANX
TAT	Tyrosine Aminotransferase	Protein Coding	P17735	48	GC16M071565	5.2126	https://www.genecards.org/cgi-bin/carddisp.pl?gene=TAT
ATCAY	ATCAY Kinesin Light Chain Interacting Caytaxin	Protein Coding	Q86WG3	43	GC19P094898	5.20697	https://www.genecards.org/cgi-bin/carddisp.pl?gene=ATCAY
IL2RA	Interleukin 2 Receptor Subunit Alpha	Protein Coding	P01589	54	GC10M006010	5.20684	https://www.genecards.org/cgi-bin/carddisp.pl?gene=IL2RA
ATP1A3	ATPase Na+/K+ Transporting Subunit Alpha 3	Protein Coding	P13637	52	GC19M041966	5.20618	https://www.genecards.org/cgi-bin/carddisp.pl?gene=ATP1A3
AVIL	Advillin	Protein Coding	O75366	41	GC12M058992	5.19793	https://www.genecards.org/cgi-bin/carddisp.pl?gene=AVIL
ERLEC1	Endoplasmic Reticulum Lectin 1	Protein Coding	Q96DZ1	41	GC02P053786	5.19771	https://www.genecards.org/cgi-bin/carddisp.pl?gene=ERLEC1
SLC5A2	Solute Carrier Family 5 Member 2	Protein Coding	P31639	50	GC16P060893	5.19664	https://www.genecards.org/cgi-bin/carddisp.pl?gene=SLC5A2
HRAS	HRas Proto-Oncogene, GTPase	Protein Coding	P01112	55	GC11M009562	5.19504	https://www.genecards.org/cgi-bin/carddisp.pl?gene=HRAS
MEF2C	Myocyte Enhancer Factor 2C	Protein Coding	Q06413	51	GC05M088718	5.19335	https://www.genecards.org/cgi-bin/carddisp.pl?gene=MEF2C
SLC2A2	Solute Carrier Family 2 Member 2	Protein Coding	P11168	53	GC03M170996	5.19271	https://www.genecards.org/cgi-bin/carddisp.pl?gene=SLC2A2
CYP7B1	Cytochrome P450 Family 7 Subfamily B Member 1	Protein Coding	O75881	49	GC08M064587	5.19209	https://www.genecards.org/cgi-bin/carddisp.pl?gene=CYP7B1
NOX4	NADPH Oxidase 4	Protein Coding	Q9NPH5	46	GC11M089324	5.18404	https://www.genecards.org/cgi-bin/carddisp.pl?gene=NOX4
CALM2	Calmodulin 2	Protein Coding	P0DP24	47	GC02M047160	5.17971	https://www.genecards.org/cgi-bin/carddisp.pl?gene=CALM2
TLR9	Toll Like Receptor 9	Protein Coding	Q9NR96	48	GC03M053281	5.1792	https://www.genecards.org/cgi-bin/carddisp.pl?gene=TLR9
UBE2D1	Ubiquitin Conjugating Enzyme E2 D1	Protein Coding	P51668	48	GC10P058334	5.17526	https://www.genecards.org/cgi-bin/carddisp.pl?gene=UBE2D1
NMT1	N-Myristoyltransferase 1	Protein Coding	P30419	47	GC17P093733	5.17272	https://www.genecards.org/cgi-bin/carddisp.pl?gene=NMT1
BIRC2	Baculoviral IAP Repeat Containing 2	Protein Coding	Q13490	51	GC11P102347	5.1712	https://www.genecards.org/cgi-bin/carddisp.pl?gene=BIRC2
STXBP1	Syntaxin Binding Protein 1	Protein Coding	P61764	53	GC09P127605	5.16695	https://www.genecards.org/cgi-bin/carddisp.pl?gene=STXBP1
CSF1R	Colony Stimulating Factor 1 Receptor	Protein Coding	P07333	55	GC05M150053	5.16691	https://www.genecards.org/cgi-bin/carddisp.pl?gene=CSF1R
SLC11A2	Solute Carrier Family 11 Member 2	Protein Coding	P49281	51	GC12M050952	5.16152	https://www.genecards.org/cgi-bin/carddisp.pl?gene=SLC11A2
ERLIN1	ER Lipid Raft Associated 1	Protein Coding	O75477	46	GC10M100150	5.15565	https://www.genecards.org/cgi-bin/carddisp.pl?gene=ERLIN1
RPGRIP1L	RPGRIP1 Like	Protein Coding	Q68CZ1	45	GC16M053665	5.15434	https://www.genecards.org/cgi-bin/carddisp.pl?gene=RPGRIP1L
MADD	MAP Kinase Activating Death Domain	Protein Coding	Q8WXG6	48	GC11P047347	5.15391	https://www.genecards.org/cgi-bin/carddisp.pl?gene=MADD
MYH14	Myosin Heavy Chain 14	Protein Coding	Q7Z406	49	GC19P096398	5.15024	https://www.genecards.org/cgi-bin/carddisp.pl?gene=MYH14
VPS13A	Vacuolar Protein Sorting 13 Homolog A	Protein Coding	Q96RL7	46	GC09P077177	5.1467	https://www.genecards.org/cgi-bin/carddisp.pl?gene=VPS13A
WHRN	Whirlin	Protein Coding	Q9P202	41	GC09M117189	5.14335	https://www.genecards.org/cgi-bin/carddisp.pl?gene=WHRN
CLTCL1	Clathrin Heavy Chain Like 1	Protein Coding	P53675	44	GC22M019760	5.14285	https://www.genecards.org/cgi-bin/carddisp.pl?gene=CLTCL1
PDE2A	Phosphodiesterase 2A	Protein Coding	O00408	50	GC11M072576	5.14165	https://www.genecards.org/cgi-bin/carddisp.pl?gene=PDE2A
THORLNC	Testis Associated Oncogenic LncRNA	RNA Gene		15	GC02M118133	5.13609	https://www.genecards.org/cgi-bin/carddisp.pl?gene=THORLNC
CCNB1	Cyclin B1	Protein Coding	P14635	51	GC05P069167	5.13157	https://www.genecards.org/cgi-bin/carddisp.pl?gene=CCNB1
MEG8	Maternally Expressed 8, Small Nucleolar RNA Host Gene	RNA Gene		21	GC14P114434	5.122	https://www.genecards.org/cgi-bin/carddisp.pl?gene=MEG8
PAX4	Paired Box 4	Protein Coding	O43316	45	GC07M127610	5.11317	https://www.genecards.org/cgi-bin/carddisp.pl?gene=PAX4
RAD51	RAD51 Recombinase	Protein Coding	Q06609	54	GC15P040694	5.11156	https://www.genecards.org/cgi-bin/carddisp.pl?gene=RAD51
CALR	Calreticulin	Protein Coding	P27797	55	GC19P012938	5.11125	https://www.genecards.org/cgi-bin/carddisp.pl?gene=CALR
SLC37A4	Solute Carrier Family 37 Member 4	Protein Coding	O43826	46	GC11M120765	5.11005	https://www.genecards.org/cgi-bin/carddisp.pl?gene=SLC37A4
TPO	Thyroid Peroxidase	Protein Coding	P07202	51	GC02P001374	5.10941	https://www.genecards.org/cgi-bin/carddisp.pl?gene=TPO
DALRD3	DALR Anticodon Binding Domain Containing 3	Protein Coding	Q5D0E6	38	GC03M049015	5.10765	https://www.genecards.org/cgi-bin/carddisp.pl?gene=DALRD3
PDGFRL	Platelet Derived Growth Factor Receptor Like	Protein Coding	Q15198	46	GC08P017576	5.10695	https://www.genecards.org/cgi-bin/carddisp.pl?gene=PDGFRL
PRKCG	Protein Kinase C Gamma	Protein Coding	P05129	54	GC19P053879	5.10272	https://www.genecards.org/cgi-bin/carddisp.pl?gene=PRKCG
FTL	Ferritin Light Chain	Protein Coding	P02792	50	GC19P048965	5.10263	https://www.genecards.org/cgi-bin/carddisp.pl?gene=FTL
VPS13B	Vacuolar Protein Sorting 13 Homolog B	Protein Coding	Q7Z7G8	44	GC08P099011	5.0965	https://www.genecards.org/cgi-bin/carddisp.pl?gene=VPS13B
NF2	NF2, Moesin-Ezrin-Radixin Like (MERLIN) Tumor Suppressor	Protein Coding	P35240	52	GC22P029603	5.09212	https://www.genecards.org/cgi-bin/carddisp.pl?gene=NF2
ITLN1	Intelectin 1	Protein Coding	Q8WWA0	42	GC01M160876	5.09205	https://www.genecards.org/cgi-bin/carddisp.pl?gene=ITLN1
MIR199B	MicroRNA 199b	RNA Gene		20	GC09M128244	5.09089	https://www.genecards.org/cgi-bin/carddisp.pl?gene=MIR199B
ALKBH1	AlkB Homolog 1, Histone H2A Dioxygenase	Protein Coding	Q13686	39	GC14M077672	5.09086	https://www.genecards.org/cgi-bin/carddisp.pl?gene=ALKBH1
CPT1B	Carnitine Palmitoyltransferase 1B	Protein Coding	Q92523	47	GC22M072801	5.08264	https://www.genecards.org/cgi-bin/carddisp.pl?gene=CPT1B
ODC1	Ornithine Decarboxylase 1	Protein Coding	P11926	52	GC02M010432	5.08173	https://www.genecards.org/cgi-bin/carddisp.pl?gene=ODC1
TNFRSF10B	TNF Receptor Superfamily Member 10b	Protein Coding	O14763	53	GC08M023020	5.08065	https://www.genecards.org/cgi-bin/carddisp.pl?gene=TNFRSF10B
ARG1	Arginase 1	Protein Coding	P05089	53	GC06P131473	5.07698	https://www.genecards.org/cgi-bin/carddisp.pl?gene=ARG1
USP25	Ubiquitin Specific Peptidase 25	Protein Coding	Q9UHP3	45	GC21P016208	5.07315	https://www.genecards.org/cgi-bin/carddisp.pl?gene=USP25
ABCE1	ATP Binding Cassette Subfamily E Member 1	Protein Coding	P61221	42	GC04P145097	5.07314	https://www.genecards.org/cgi-bin/carddisp.pl?gene=ABCE1
TET3	Tet Methylcytosine Dioxygenase 3	Protein Coding	O43151	45	GC02P073986	5.06875	https://www.genecards.org/cgi-bin/carddisp.pl?gene=TET3
ZMPSTE24	Zinc Metallopeptidase STE24	Protein Coding	O75844	45	GC01P040258	5.06857	https://www.genecards.org/cgi-bin/carddisp.pl?gene=ZMPSTE24
FANCA	FA Complementation Group A	Protein Coding	O15360	53	GC16M090017	5.06676	https://www.genecards.org/cgi-bin/carddisp.pl?gene=FANCA
RPS19	Ribosomal Protein S19	Protein Coding	P39019	52	GC19P096061	5.06469	https://www.genecards.org/cgi-bin/carddisp.pl?gene=RPS19
EIF2B4	Eukaryotic Translation Initiation Factor 2B Subunit Delta	Protein Coding	Q9UI10	47	GC02M027364	5.06387	https://www.genecards.org/cgi-bin/carddisp.pl?gene=EIF2B4
PRELID3A	PRELI Domain Containing 3A	Protein Coding	Q96N28	34	GC18P020367	5.06296	https://www.genecards.org/cgi-bin/carddisp.pl?gene=PRELID3A
NOTCH1	Notch Receptor 1	Protein Coding	P46531	55	GC09M138467	5.05853	https://www.genecards.org/cgi-bin/carddisp.pl?gene=NOTCH1
MIR221	MicroRNA 221	RNA Gene		21	GC0XM045746	5.05324	https://www.genecards.org/cgi-bin/carddisp.pl?gene=MIR221
EDNRA	Endothelin Receptor Type A	Protein Coding	P25101	53	GC04P147480	5.05227	https://www.genecards.org/cgi-bin/carddisp.pl?gene=EDNRA
MTTP	Microsomal Triglyceride Transfer Protein	Protein Coding	P55157	48	GC04P099563	5.05028	https://www.genecards.org/cgi-bin/carddisp.pl?gene=MTTP
HINT2	Histidine Triad Nucleotide Binding Protein 2	Protein Coding	Q9BX68	40	GC09M035812	5.0445	https://www.genecards.org/cgi-bin/carddisp.pl?gene=HINT2
DNAJC9-AS1	DNAJC9 And MRPS16 Antisense RNA 1	RNA Gene	A6NH13	21	GC10P073247	5.04364	https://www.genecards.org/cgi-bin/carddisp.pl?gene=DNAJC9-AS1
PKM	Pyruvate Kinase M1/2	Protein Coding	P14618	53	GC15M072199	5.04278	https://www.genecards.org/cgi-bin/carddisp.pl?gene=PKM
MIR335	MicroRNA 335	RNA Gene		21	GC07P130496	5.03809	https://www.genecards.org/cgi-bin/carddisp.pl?gene=MIR335
DNAJB6	DnaJ Heat Shock Protein Family (Hsp40) Member B6	Protein Coding	O75190	45	GC07P157335	5.03091	https://www.genecards.org/cgi-bin/carddisp.pl?gene=DNAJB6
CXCL12	C-X-C Motif Chemokine Ligand 12	Protein Coding	P48061	48	GC10M044370	5.0274	https://www.genecards.org/cgi-bin/carddisp.pl?gene=CXCL12
GALT	Galactose-1-Phosphate Uridylyltransferase	Protein Coding	P07902	50	GC09P054400	5.02491	https://www.genecards.org/cgi-bin/carddisp.pl?gene=GALT
MCFD2	Multiple Coagulation Factor Deficiency 2, ER Cargo Receptor Complex Subunit	Protein Coding	Q8NI22	47	GC02M046901	5.02459	https://www.genecards.org/cgi-bin/carddisp.pl?gene=MCFD2
TNFRSF1B	TNF Receptor Superfamily Member 1B	Protein Coding	P20333	52	GC01P012599	5.02338	https://www.genecards.org/cgi-bin/carddisp.pl?gene=TNFRSF1B
ANGPT1	Angiopoietin 1	Protein Coding	Q15389	50	GC08M107246	5.02107	https://www.genecards.org/cgi-bin/carddisp.pl?gene=ANGPT1
SMC1A	Structural Maintenance Of Chromosomes 1A	Protein Coding	Q14683	51	GC0XM053374	5.02045	https://www.genecards.org/cgi-bin/carddisp.pl?gene=SMC1A
ERCC6L2	ERCC Excision Repair 6 Like 2	Protein Coding	Q5T890	42	GC09P095871	5.01961	https://www.genecards.org/cgi-bin/carddisp.pl?gene=ERCC6L2
FUNDC1	FUN14 Domain Containing 1	Protein Coding	Q8IVP5	38	GC0XM044523	5.01876	https://www.genecards.org/cgi-bin/carddisp.pl?gene=FUNDC1
NRG1	Neuregulin 1	Protein Coding	Q02297	52	GC08P031639	5.01873	https://www.genecards.org/cgi-bin/carddisp.pl?gene=NRG1
TMEM106B	Transmembrane Protein 106B	Protein Coding	Q9NUM4	43	GC07P012243	5.0157	https://www.genecards.org/cgi-bin/carddisp.pl?gene=TMEM106B
VANGL1	VANGL Planar Cell Polarity Protein 1	Protein Coding	Q8TAA9	45	GC01P115641	5.00781	https://www.genecards.org/cgi-bin/carddisp.pl?gene=VANGL1
CNP	2',3'-Cyclic Nucleotide 3' Phosphodiesterase	Protein Coding	P09543	47	GC17P041966	5.00674	https://www.genecards.org/cgi-bin/carddisp.pl?gene=CNP
ASCC1	Activating Signal Cointegrator 1 Complex Subunit 1	Protein Coding	Q8N9N2	46	GC10M072096	5.00583	https://www.genecards.org/cgi-bin/carddisp.pl?gene=ASCC1
UTRN	Utrophin	Protein Coding	P46939	44	GC06P144285	5.00371	https://www.genecards.org/cgi-bin/carddisp.pl?gene=UTRN
MIR23A	MicroRNA 23a	RNA Gene		22	GC19M017491	5.00322	https://www.genecards.org/cgi-bin/carddisp.pl?gene=MIR23A
IGF2R	Insulin Like Growth Factor 2 Receptor	Protein Coding	P11717	50	GC06P159969	5.00128	https://www.genecards.org/cgi-bin/carddisp.pl?gene=IGF2R
MYOT	Myotilin	Protein Coding	Q9UBF9	44	GC05P137867	5.00083	https://www.genecards.org/cgi-bin/carddisp.pl?gene=MYOT
NR3C2	Nuclear Receptor Subfamily 3 Group C Member 2	Protein Coding	P08235	50	GC04M148078	4.99532	https://www.genecards.org/cgi-bin/carddisp.pl?gene=NR3C2
ANGPT2	Angiopoietin 2	Protein Coding	O15123	52	GC08M006499	4.99517	https://www.genecards.org/cgi-bin/carddisp.pl?gene=ANGPT2
RDH11	Retinol Dehydrogenase 11	Protein Coding	Q8TC12	47	GC14M067676	4.9945	https://www.genecards.org/cgi-bin/carddisp.pl?gene=RDH11
MIR34C	MicroRNA 34c	RNA Gene		22	GC11P112289	4.99262	https://www.genecards.org/cgi-bin/carddisp.pl?gene=MIR34C
TTLL5	Tubulin Tyrosine Ligase Like 5	Protein Coding	Q6EMB2	44	GC14P075633	4.9925	https://www.genecards.org/cgi-bin/carddisp.pl?gene=TTLL5
ACE2	Angiotensin Converting Enzyme 2	Protein Coding	Q9BYF1	52	GC0XM015494	4.99227	https://www.genecards.org/cgi-bin/carddisp.pl?gene=ACE2
PRKACA	Protein Kinase CAMP-Activated Catalytic Subunit Alpha	Protein Coding	P17612	55	GC19M017498	4.98898	https://www.genecards.org/cgi-bin/carddisp.pl?gene=PRKACA
ALDH9A1	Aldehyde Dehydrogenase 9 Family Member A1	Protein Coding	P49189	45	GC01M165686	4.98739	https://www.genecards.org/cgi-bin/carddisp.pl?gene=ALDH9A1
CD274	CD274 Molecule	Protein Coding	Q9NZQ7	48	GC09P005450	4.98183	https://www.genecards.org/cgi-bin/carddisp.pl?gene=CD274
KCNU1	Potassium Calcium-Activated Channel Subfamily U Member 1	Protein Coding	A8MYU2	41	GC08P036784	4.981	https://www.genecards.org/cgi-bin/carddisp.pl?gene=KCNU1
AKR1B1	Aldo-Keto Reductase Family 1 Member B	Protein Coding	P15121	50	GC07M134442	4.97944	https://www.genecards.org/cgi-bin/carddisp.pl?gene=AKR1B1
NOX1	NADPH Oxidase 1	Protein Coding	Q9Y5S8	46	GC0XM100843	4.97491	https://www.genecards.org/cgi-bin/carddisp.pl?gene=NOX1
ITPR3	Inositol 1,4,5-Trisphosphate Receptor Type 3	Protein Coding	Q14573	49	GC06P033620	4.97443	https://www.genecards.org/cgi-bin/carddisp.pl?gene=ITPR3
TUBGCP6	Tubulin Gamma Complex Component 6	Protein Coding	Q96RT7	45	GC22M050217	4.96987	https://www.genecards.org/cgi-bin/carddisp.pl?gene=TUBGCP6
NR4A1	Nuclear Receptor Subfamily 4 Group A Member 1	Protein Coding	P22736	51	GC12P052022	4.9687	https://www.genecards.org/cgi-bin/carddisp.pl?gene=NR4A1
CTSZ	Cathepsin Z	Protein Coding	Q9UBR2	48	GC20M058995	4.96835	https://www.genecards.org/cgi-bin/carddisp.pl?gene=CTSZ
CDH23-AS1	CDH23 Antisense RNA 1	RNA Gene		16	GC10M071508	4.96834	https://www.genecards.org/cgi-bin/carddisp.pl?gene=CDH23-AS1
ABAT	4-Aminobutyrate Aminotransferase	Protein Coding	P80404	50	GC16P008674	4.96728	https://www.genecards.org/cgi-bin/carddisp.pl?gene=ABAT
SELENOI	Selenoprotein I	Protein Coding	Q9C0D9	40	GC02P026368	4.95682	https://www.genecards.org/cgi-bin/carddisp.pl?gene=SELENOI
ACTG2	Actin Gamma 2, Smooth Muscle	Protein Coding	P63267	47	GC02P073892	4.95484	https://www.genecards.org/cgi-bin/carddisp.pl?gene=ACTG2
NR1H3	Nuclear Receptor Subfamily 1 Group H Member 3	Protein Coding	Q13133	50	GC11P047248	4.94742	https://www.genecards.org/cgi-bin/carddisp.pl?gene=NR1H3
RNASEH2B	Ribonuclease H2 Subunit B	Protein Coding	Q5TBB1	41	GC13P050909	4.94387	https://www.genecards.org/cgi-bin/carddisp.pl?gene=RNASEH2B
MYH11	Myosin Heavy Chain 11	Protein Coding	P35749	50	GC16M017050	4.94274	https://www.genecards.org/cgi-bin/carddisp.pl?gene=MYH11
DAPK2	Death Associated Protein Kinase 2	Protein Coding	Q9UIK4	44	GC15M063907	4.93828	https://www.genecards.org/cgi-bin/carddisp.pl?gene=DAPK2
NLN	Neurolysin	Protein Coding	Q9BYT8	44	GC05P065722	4.93819	https://www.genecards.org/cgi-bin/carddisp.pl?gene=NLN
LOC112997540	Sharpr-MPRA Regulatory Region 13773	Functional Element		4	GC04P083284	4.93726	https://www.genecards.org/cgi-bin/carddisp.pl?gene=LOC112997540
LOC101928525	Uncharacterized LOC101928525	RNA Gene		13	GC09M135503	4.93505	https://www.genecards.org/cgi-bin/carddisp.pl?gene=LOC101928525
UBE2L3	Ubiquitin Conjugating Enzyme E2 L3	Protein Coding	P68036	49	GC22P021549	4.93451	https://www.genecards.org/cgi-bin/carddisp.pl?gene=UBE2L3
RNR1	RNA, Ribosomal 45S Cluster 1	RNA Gene		9	GC13U990028	4.93415	https://www.genecards.org/cgi-bin/carddisp.pl?gene=RNR1
RECQL4	RecQ Like Helicase 4	Protein Coding	O94761	45	GC08M146353	4.93296	https://www.genecards.org/cgi-bin/carddisp.pl?gene=RECQL4
AGMAT	Agmatinase	Protein Coding	Q9BSE5	42	GC01M015571	4.93123	https://www.genecards.org/cgi-bin/carddisp.pl?gene=AGMAT
REL	REL Proto-Oncogene, NF-KB Subunit	Protein Coding	Q04864	50	GC02P060881	4.93004	https://www.genecards.org/cgi-bin/carddisp.pl?gene=REL
GAD1	Glutamate Decarboxylase 1	Protein Coding	Q99259	53	GC02P170813	4.9282	https://www.genecards.org/cgi-bin/carddisp.pl?gene=GAD1
BNIP1	BCL2 Interacting Protein 1	Protein Coding	Q12981	40	GC05P173144	4.92788	https://www.genecards.org/cgi-bin/carddisp.pl?gene=BNIP1
CTSB	Cathepsin B	Protein Coding	P07858	54	GC08M011842	4.92629	https://www.genecards.org/cgi-bin/carddisp.pl?gene=CTSB
SUGCT	Succinyl-CoA:Glutarate-CoA Transferase	Protein Coding	Q9HAC7	44	GC07P040894	4.92384	https://www.genecards.org/cgi-bin/carddisp.pl?gene=SUGCT
NGFR	Nerve Growth Factor Receptor	Protein Coding	P08138	51	GC17P049495	4.91918	https://www.genecards.org/cgi-bin/carddisp.pl?gene=NGFR
FASN	Fatty Acid Synthase	Protein Coding	P49327	52	GC17M082078	4.91905	https://www.genecards.org/cgi-bin/carddisp.pl?gene=FASN
MSRB2	Methionine Sulfoxide Reductase B2	Protein Coding	Q9Y3D2	44	GC10P023095	4.91745	https://www.genecards.org/cgi-bin/carddisp.pl?gene=MSRB2
AGXT2	Alanine--Glyoxylate Aminotransferase 2	Protein Coding	Q9BYV1	44	GC05M034998	4.91682	https://www.genecards.org/cgi-bin/carddisp.pl?gene=AGXT2
TGFBR2	Transforming Growth Factor Beta Receptor 2	Protein Coding	P37173	55	GC03P030623	4.91564	https://www.genecards.org/cgi-bin/carddisp.pl?gene=TGFBR2
DNMT3A	DNA Methyltransferase 3 Alpha	Protein Coding	Q9Y6K1	55	GC02M025228	4.91032	https://www.genecards.org/cgi-bin/carddisp.pl?gene=DNMT3A
ITGAM	Integrin Subunit Alpha M	Protein Coding	P11215	51	GC16P060874	4.90755	https://www.genecards.org/cgi-bin/carddisp.pl?gene=ITGAM
RALA	RAS Like Proto-Oncogene A	Protein Coding	P11233	50	GC07P039622	4.89987	https://www.genecards.org/cgi-bin/carddisp.pl?gene=RALA
PLN	Phospholamban	Protein Coding	P26678	48	GC06P118548	4.89385	https://www.genecards.org/cgi-bin/carddisp.pl?gene=PLN
CD27	CD27 Molecule	Protein Coding	P26842	51	GC12P033709	4.8896	https://www.genecards.org/cgi-bin/carddisp.pl?gene=CD27
CFP	Complement Factor Properdin	Protein Coding	P27918	46	GC0XM047623	4.8892	https://www.genecards.org/cgi-bin/carddisp.pl?gene=CFP
RP2	RP2 Activator Of ARL3 GTPase	Protein Coding	O75695	46	GC0XP046837	4.8884	https://www.genecards.org/cgi-bin/carddisp.pl?gene=RP2
MEFV	MEFV Innate Immunity Regulator, Pyrin	Protein Coding	O15553	47	GC16M014218	4.88617	https://www.genecards.org/cgi-bin/carddisp.pl?gene=MEFV
TOP1	DNA Topoisomerase I	Protein Coding	P11387	52	GC20P041028	4.88474	https://www.genecards.org/cgi-bin/carddisp.pl?gene=TOP1
LAMP2	Lysosomal Associated Membrane Protein 2	Protein Coding	P13473	48	GC0XM120426	4.8845	https://www.genecards.org/cgi-bin/carddisp.pl?gene=LAMP2
INPP5E	Inositol Polyphosphate-5-Phosphatase E	Protein Coding	Q9NRR6	45	GC09M136428	4.8831	https://www.genecards.org/cgi-bin/carddisp.pl?gene=INPP5E
SNHG1	Small Nucleolar RNA Host Gene 1	RNA Gene		21	GC11M116743	4.87891	https://www.genecards.org/cgi-bin/carddisp.pl?gene=SNHG1
TECPR2	Tectonin Beta-Propeller Repeat Containing 2	Protein Coding	O15040	39	GC14P102362	4.8785	https://www.genecards.org/cgi-bin/carddisp.pl?gene=TECPR2
SMN1	Survival Of Motor Neuron 1, Telomeric	Protein Coding	Q16637	44	GC05P070924	4.87659	https://www.genecards.org/cgi-bin/carddisp.pl?gene=SMN1
BBS9	Bardet-Biedl Syndrome 9	Protein Coding	Q3SYG4	44	GC07P033616	4.87281	https://www.genecards.org/cgi-bin/carddisp.pl?gene=BBS9
MARS1	Methionyl-TRNA Synthetase 1	Protein Coding	P56192	48	GC12P059144	4.87193	https://www.genecards.org/cgi-bin/carddisp.pl?gene=MARS1
CHCHD5	Coiled-Coil-Helix-Coiled-Coil-Helix Domain Containing 5	Protein Coding	Q9BSY4	35	GC02P128861	4.87075	https://www.genecards.org/cgi-bin/carddisp.pl?gene=CHCHD5
PLA2G2A	Phospholipase A2 Group IIA	Protein Coding	P14555	50	GC01M019975	4.86919	https://www.genecards.org/cgi-bin/carddisp.pl?gene=PLA2G2A
ACAA1	Acetyl-CoA Acyltransferase 1	Protein Coding	P09110	45	GC03M038103	4.86914	https://www.genecards.org/cgi-bin/carddisp.pl?gene=ACAA1
CD40	CD40 Molecule	Protein Coding	P25942	54	GC20P046118	4.86776	https://www.genecards.org/cgi-bin/carddisp.pl?gene=CD40
LOX	Lysyl Oxidase	Protein Coding	P28300	51	GC05M122063	4.86706	https://www.genecards.org/cgi-bin/carddisp.pl?gene=LOX
BCHE	Butyrylcholinesterase	Protein Coding	P06276	53	GC03M165772	4.86417	https://www.genecards.org/cgi-bin/carddisp.pl?gene=BCHE
ABCC2	ATP Binding Cassette Subfamily C Member 2	Protein Coding	Q92887	52	GC10P099782	4.86411	https://www.genecards.org/cgi-bin/carddisp.pl?gene=ABCC2
ELANE	Elastase, Neutrophil Expressed	Protein Coding	P08246	54	GC19P094739	4.86306	https://www.genecards.org/cgi-bin/carddisp.pl?gene=ELANE
AKAP10	A-Kinase Anchoring Protein 10	Protein Coding	O43572	41	GC17M019904	4.86117	https://www.genecards.org/cgi-bin/carddisp.pl?gene=AKAP10
CD46	CD46 Molecule	Protein Coding	P15529	51	GC01P207752	4.86058	https://www.genecards.org/cgi-bin/carddisp.pl?gene=CD46
DDOST	Dolichyl-Diphosphooligosaccharide--Protein Glycosyltransferase Non-Catalytic Subunit	Protein Coding	P39656	49	GC01M020651	4.85921	https://www.genecards.org/cgi-bin/carddisp.pl?gene=DDOST
ACHE	Acetylcholinesterase (Cartwright Blood Group)	Protein Coding	P22303	50	GC07M100889	4.85868	https://www.genecards.org/cgi-bin/carddisp.pl?gene=ACHE
DVL2	Dishevelled Segment Polarity Protein 2	Protein Coding	O14641	48	GC17M007225	4.85697	https://www.genecards.org/cgi-bin/carddisp.pl?gene=DVL2
F9	Coagulation Factor IX	Protein Coding	P00740	51	GC0XP139530	4.85357	https://www.genecards.org/cgi-bin/carddisp.pl?gene=F9
ADORA2A	Adenosine A2a Receptor	Protein Coding	P29274	50	GC22P024417	4.85077	https://www.genecards.org/cgi-bin/carddisp.pl?gene=ADORA2A
PDHA2	Pyruvate Dehydrogenase E1 Subunit Alpha 2	Protein Coding	P29803	47	GC04P095840	4.84762	https://www.genecards.org/cgi-bin/carddisp.pl?gene=PDHA2
FGFR2	Fibroblast Growth Factor Receptor 2	Protein Coding	P21802	59	GC10M121478	4.84715	https://www.genecards.org/cgi-bin/carddisp.pl?gene=FGFR2
SLC30A2	Solute Carrier Family 30 Member 2	Protein Coding	Q9BRI3	45	GC01M030094	4.84701	https://www.genecards.org/cgi-bin/carddisp.pl?gene=SLC30A2
TP73	Tumor Protein P73	Protein Coding	O15350	49	GC01P003652	4.84629	https://www.genecards.org/cgi-bin/carddisp.pl?gene=TP73
PTPN22	Protein Tyrosine Phosphatase Non-Receptor Type 22	Protein Coding	Q9Y2R2	50	GC01M113813	4.84616	https://www.genecards.org/cgi-bin/carddisp.pl?gene=PTPN22
EEF1A1	Eukaryotic Translation Elongation Factor 1 Alpha 1	Protein Coding	P68104	48	GC06M087895	4.84507	https://www.genecards.org/cgi-bin/carddisp.pl?gene=EEF1A1
RAB32	RAB32, Member RAS Oncogene Family	Protein Coding	Q13637	40	GC06P146543	4.84501	https://www.genecards.org/cgi-bin/carddisp.pl?gene=RAB32
SST	Somatostatin	Protein Coding	P61278	44	GC03M187668	4.84325	https://www.genecards.org/cgi-bin/carddisp.pl?gene=SST
SELENOO	Selenoprotein O	Protein Coding	Q9BVL4	34	GC22P050201	4.84185	https://www.genecards.org/cgi-bin/carddisp.pl?gene=SELENOO
PON2	Paraoxonase 2	Protein Coding	Q15165	47	GC07M095404	4.84017	https://www.genecards.org/cgi-bin/carddisp.pl?gene=PON2
MKS1	MKS Transition Zone Complex Subunit 1	Protein Coding	Q9NXB0	44	GC17M058205	4.8391	https://www.genecards.org/cgi-bin/carddisp.pl?gene=MKS1
PDP2	Pyruvate Dehydrogenase Phosphatase Catalytic Subunit 2	Protein Coding	Q9P2J9	42	GC16P067064	4.83737	https://www.genecards.org/cgi-bin/carddisp.pl?gene=PDP2
RAB8A	RAB8A, Member RAS Oncogene Family	Protein Coding	P61006	44	GC19P016111	4.83413	https://www.genecards.org/cgi-bin/carddisp.pl?gene=RAB8A
CAMKMT	Calmodulin-Lysine N-Methyltransferase	Protein Coding	Q7Z624	40	GC02P044361	4.83338	https://www.genecards.org/cgi-bin/carddisp.pl?gene=CAMKMT
PSMA6	Proteasome 20S Subunit Alpha 6	Protein Coding	P60900	48	GC14P035278	4.831	https://www.genecards.org/cgi-bin/carddisp.pl?gene=PSMA6
HSD17B8	Hydroxysteroid 17-Beta Dehydrogenase 8	Protein Coding	Q92506	44	GC06P118968	4.83097	https://www.genecards.org/cgi-bin/carddisp.pl?gene=HSD17B8
ALG12	ALG12 Alpha-1,6-Mannosyltransferase	Protein Coding	Q9BV10	42	GC22M049859	4.82327	https://www.genecards.org/cgi-bin/carddisp.pl?gene=ALG12
ITGA2B	Integrin Subunit Alpha 2b	Protein Coding	P08514	55	GC17M068275	4.82257	https://www.genecards.org/cgi-bin/carddisp.pl?gene=ITGA2B
ATP1A2	ATPase Na+/K+ Transporting Subunit Alpha 2	Protein Coding	P50993	52	GC01P160115	4.82177	https://www.genecards.org/cgi-bin/carddisp.pl?gene=ATP1A2
PCBP1	Poly(RC) Binding Protein 1	Protein Coding	Q15365	46	GC02P070087	4.81599	https://www.genecards.org/cgi-bin/carddisp.pl?gene=PCBP1
MUTYH	MutY DNA Glycosylase	Protein Coding	Q9UIF7	48	GC01M045329	4.81497	https://www.genecards.org/cgi-bin/carddisp.pl?gene=MUTYH
WDR19	WD Repeat Domain 19	Protein Coding	Q8NEZ3	42	GC04P039184	4.81355	https://www.genecards.org/cgi-bin/carddisp.pl?gene=WDR19
PVALB	Parvalbumin	Protein Coding	P20472	44	GC22M036800	4.81102	https://www.genecards.org/cgi-bin/carddisp.pl?gene=PVALB
GSTP1	Glutathione S-Transferase Pi 1	Protein Coding	P09211	53	GC11P067583	4.80869	https://www.genecards.org/cgi-bin/carddisp.pl?gene=GSTP1
SH2B1	SH2B Adaptor Protein 1	Protein Coding	Q9NRF2	46	GC16P060663	4.80529	https://www.genecards.org/cgi-bin/carddisp.pl?gene=SH2B1
UGT1A1	UDP Glucuronosyltransferase Family 1 Member A1	Protein Coding	P22309	54	GC02P233760	4.80215	https://www.genecards.org/cgi-bin/carddisp.pl?gene=UGT1A1
P2RY12	Purinergic Receptor P2Y12	Protein Coding	Q9H244	51	GC03M151336	4.80038	https://www.genecards.org/cgi-bin/carddisp.pl?gene=P2RY12
MFSD8	Major Facilitator Superfamily Domain Containing 8	Protein Coding	Q8NHS3	40	GC04M127917	4.79863	https://www.genecards.org/cgi-bin/carddisp.pl?gene=MFSD8
EP300	E1A Binding Protein P300	Protein Coding	Q09472	55	GC22P061007	4.79465	https://www.genecards.org/cgi-bin/carddisp.pl?gene=EP300
AMD1	Adenosylmethionine Decarboxylase 1	Protein Coding	P17707	47	GC06P110814	4.79405	https://www.genecards.org/cgi-bin/carddisp.pl?gene=AMD1
SOCS1	Suppressor Of Cytokine Signaling 1	Protein Coding	O15524	49	GC16M014457	4.7933	https://www.genecards.org/cgi-bin/carddisp.pl?gene=SOCS1
MOAP1	Modulator Of Apoptosis 1	Protein Coding	Q96BY2	39	GC14M093182	4.79264	https://www.genecards.org/cgi-bin/carddisp.pl?gene=MOAP1
BSCL2	BSCL2 Lipid Droplet Biogenesis Associated, Seipin	Protein Coding	Q96G97	46	GC11M116736	4.78733	https://www.genecards.org/cgi-bin/carddisp.pl?gene=BSCL2
CGA	Glycoprotein Hormones, Alpha Polypeptide	Protein Coding	P01215	49	GC06M087085	4.77633	https://www.genecards.org/cgi-bin/carddisp.pl?gene=CGA
SLFN14	Schlafen Family Member 14	Protein Coding	P0C7P3	38	GC17M067685	4.77505	https://www.genecards.org/cgi-bin/carddisp.pl?gene=SLFN14
CAPN3	Calpain 3	Protein Coding	P20807	51	GC15P042359	4.77087	https://www.genecards.org/cgi-bin/carddisp.pl?gene=CAPN3
NAGA	Alpha-N-Acetylgalactosaminidase	Protein Coding	P17050	49	GC22M042058	4.77018	https://www.genecards.org/cgi-bin/carddisp.pl?gene=NAGA
RNASEL	Ribonuclease L	Protein Coding	Q05823	47	GC01M182573	4.76814	https://www.genecards.org/cgi-bin/carddisp.pl?gene=RNASEL
ACTG1	Actin Gamma 1	Protein Coding	P63261	51	GC17M081509	4.76445	https://www.genecards.org/cgi-bin/carddisp.pl?gene=ACTG1
RNASET2	Ribonuclease T2	Protein Coding	O00584	48	GC06M166924	4.76208	https://www.genecards.org/cgi-bin/carddisp.pl?gene=RNASET2
KCNA1	Potassium Voltage-Gated Channel Subfamily A Member 1	Protein Coding	Q09470	49	GC12P033689	4.75959	https://www.genecards.org/cgi-bin/carddisp.pl?gene=KCNA1
EIF2AK2	Eukaryotic Translation Initiation Factor 2 Alpha Kinase 2	Protein Coding	P19525	53	GC02M037099	4.75822	https://www.genecards.org/cgi-bin/carddisp.pl?gene=EIF2AK2
IRF5	Interferon Regulatory Factor 5	Protein Coding	Q13568	50	GC07P128937	4.75576	https://www.genecards.org/cgi-bin/carddisp.pl?gene=IRF5
VPS16	VPS16 Core Subunit Of CORVET And HOPS Complexes	Protein Coding	Q9H269	40	GC20P002840	4.75381	https://www.genecards.org/cgi-bin/carddisp.pl?gene=VPS16
ERCC2	ERCC Excision Repair 2, TFIIH Core Complex Helicase Subunit	Protein Coding	P18074	51	GC19M045349	4.75125	https://www.genecards.org/cgi-bin/carddisp.pl?gene=ERCC2
ALG13	ALG13 UDP-N-Acetylglucosaminyltransferase Subunit	Protein Coding	Q9NP73	43	GC0XP111665	4.73912	https://www.genecards.org/cgi-bin/carddisp.pl?gene=ALG13
LDHB	Lactate Dehydrogenase B	Protein Coding	P07195	50	GC12M021635	4.73841	https://www.genecards.org/cgi-bin/carddisp.pl?gene=LDHB
FOXL2	Forkhead Box L2	Protein Coding	P58012	45	GC03M138944	4.73731	https://www.genecards.org/cgi-bin/carddisp.pl?gene=FOXL2
FTH1	Ferritin Heavy Chain 1	Protein Coding	P02794	53	GC11M061959	4.733	https://www.genecards.org/cgi-bin/carddisp.pl?gene=FTH1
NIPSNAP1	Nipsnap Homolog 1	Protein Coding	Q9BPW8	42	GC22M029554	4.73094	https://www.genecards.org/cgi-bin/carddisp.pl?gene=NIPSNAP1
ADM	Adrenomedullin	Protein Coding	P35318	48	GC11P010304	4.72986	https://www.genecards.org/cgi-bin/carddisp.pl?gene=ADM
SUFU	SUFU Negative Regulator Of Hedgehog Signaling	Protein Coding	Q9UMX1	47	GC10P104919	4.72668	https://www.genecards.org/cgi-bin/carddisp.pl?gene=SUFU
DDC	Dopa Decarboxylase	Protein Coding	P20711	53	GC07M050458	4.72547	https://www.genecards.org/cgi-bin/carddisp.pl?gene=DDC
TUBB	Tubulin Beta Class I	Protein Coding	P07437	53	GC06P118873	4.72244	https://www.genecards.org/cgi-bin/carddisp.pl?gene=TUBB
ANG	Angiogenin	Protein Coding	P03950	48	GC14P041544	4.7222	https://www.genecards.org/cgi-bin/carddisp.pl?gene=ANG
GHSR	Growth Hormone Secretagogue Receptor	Protein Coding	Q92847	50	GC03M172443	4.71581	https://www.genecards.org/cgi-bin/carddisp.pl?gene=GHSR
MIR140	MicroRNA 140	RNA Gene		25	GC16P069934	4.71572	https://www.genecards.org/cgi-bin/carddisp.pl?gene=MIR140
RNU6-1	RNA, U6 Small Nuclear 1	RNA Gene		19	GC15M067839	4.7154	https://www.genecards.org/cgi-bin/carddisp.pl?gene=RNU6-1
TMEM199	Transmembrane Protein 199	Protein Coding	Q8N511	39	GC17P093081	4.71372	https://www.genecards.org/cgi-bin/carddisp.pl?gene=TMEM199
ULK1	Unc-51 Like Autophagy Activating Kinase 1	Protein Coding	O75385	48	GC12P131894	4.71221	https://www.genecards.org/cgi-bin/carddisp.pl?gene=ULK1
PHF3	PHD Finger Protein 3	Protein Coding	Q92576	40	GC06P063635	4.71124	https://www.genecards.org/cgi-bin/carddisp.pl?gene=PHF3
NEB	Nebulin	Protein Coding	P20929	45	GC02M151485	4.7086	https://www.genecards.org/cgi-bin/carddisp.pl?gene=NEB
ATP6AP1	ATPase H+ Transporting Accessory Protein 1	Protein Coding	Q15904	48	GC0XP154428	4.70711	https://www.genecards.org/cgi-bin/carddisp.pl?gene=ATP6AP1
[truncated: 3,797 more rows]

## Sheet: Supplementary Table S3
Supplementary Table S3. 282 Single-cell hypoxia-DEGs
symbol	Log2FoldChange	p_val	pct.1	pct.2	p_val_adi
ATF3	2.83198	4.45e-291	0.544	0.244	1.04e-286
CDKN1A	2.76481	2.35e-155	0.591	0.279	5.51e-151
ANXA1	1.92524	2.45e-12	0.762	0.402	5.74e-08
CTSL	1.95884	1.34e-11	0.349	0.093	3.13e-07
LDHA	1.6565	1.13e-240	0.788	0.439	2.65e-236
FTH1	1.99559	1.09e-14	0.995	0.549	2.55e-10
VIM	1.85268	1.8e-56	0.947	0.639	4.2e-52
ZFP36	-2.06388	3.36e-12	0.579	0.927	7.85e-08
MYADM	1.72479	1.14e-113	0.672	0.335	2.66e-109
MAFF	1.58792	3.37e-24	0.409	0.119	7.88e-20
CEBPD	1.80671	3.04e-120	0.388	0.124	7.11e-116
DUSP1	1.60688	5.54e-66	0.921	0.65	1.3e-61
PFKFB3	1.58962	6.89e-65	0.443	0.097	1.61e-60
PLAUR	2.17632	2.84e-28	0.649	0.11	6.66e-24
PGK1	1.53319	2.51e-27	0.693	0.364	5.87e-23
IER3	2.14917	7.31e-52	0.491	0.225	1.71e-47
FOS	1.8063	3.84e-104	0.963	0.645	8.99e-100
CTSB	2.05335	1.32e-85	0.504	0.232	3.09e-81
LMNA	1.71467	4.59e-08	0.751	0.475	0.00107438
PNRC1	1.58384	1.49e-25	0.897	0.631	3.48e-21
PPP1R15A	1.58477	3.72e-41	0.782	0.5	8.7e-37
ITM2B	1.52591	3.09e-21	0.897	0.576	7.22e-17
PHLDA1	1.64965	1.1e-29	0.399	0.144	2.58e-25
PLIN2	1.66436	1.09e-55	0.419	0.158	2.56e-51
KLF4	1.74383	4.66e-18	0.352	0.101	1.09e-13
FOSB	1.63107	1.84e-08	0.792	0.529	0.000431533
TGFBI	1.64201	3.22e-10	0.33	0.043	7.53e-06
CSRNP1	1.50316	7.51e-37	0.492	0.21	1.76e-32
SOD2	2.21601	1.2e-24	0.537	0.276	2.82e-20
JUNB	1.63985	1.04e-34	0.902	0.593	2.44e-30
ANXA5	1.60827	6.24e-17	0.668	0.393	1.46e-12
PMP22	1.55726	1.76e-08	0.413	0.092	0.000411924
ANXA2	1.49107	4.14e-37	0.658	0.362	9.69e-33
FOSL2	1.41957	7.52e-29	0.452	0.183	1.76e-24
BHLHE40	1.44021	2.2e-11	0.41	0.154	5.14e-07
S100A11	1.47073	7.46e-31	0.851	0.515	1.75e-26
RAB31	1.46462	5.15e-13	0.405	0.091	1.21e-08
RTN4	1.42666	9.08e-32	0.544	0.251	2.13e-27
TNFAIP3	1.58483	7.71e-27	0.74	0.446	1.8e-22
GLUL	1.46974	2.23e-07	0.464	0.197	0.00521721
TMEM176B	1.7801	4.24e-66	0.387	0.084	9.92e-62
PLXDC2	1.41693	1.47e-12	0.449	0.059	3.43e-08
GADD45B	1.54137	2.48e-08	0.606	0.323	0.000581308
SLC2A3	1.50949	6.56e-31	0.523	0.24	1.53e-26
TIMP2	1.46329	5.62e-83	0.544	0.123	1.31e-78
YBX3	1.53582	4.42e-08	0.443	0.192	0.00103469
ZFAND5	1.52249	3.06e-31	0.635	0.354	7.17e-27
DSE	1.42951	2.91e-83	0.455	0.065	6.81e-79
SERPING1	1.76409	6.16e-20	0.584	0.087	1.44e-15
GAPDH	1.43734	9.63e-52	0.961	0.63	2.25e-47
LIMS1	1.43283	3.66e-09	0.444	0.19	8.57e-05
S100A4	1.57506	6.47e-24	0.736	0.468	1.51e-19
GABARAPL1	1.41688	1.4e-21	0.392	0.065	3.28e-17
TIMP1	2.28095	2.44e-14	0.697	0.423	5.7e-10
CST3	1.90698	4.2e-38	0.525	0.266	9.84e-34
FLNA	1.41114	4.32e-13	0.514	0.232	1.01e-08
CHMP1B	1.56937	4.37e-69	0.463	0.208	1.02e-64
MAFB	1.64108	3.74e-11	0.45	0.066	8.76e-07
TMEM176A	1.73908	1.13e-14	0.452	0.07	2.65e-10
TUBA1A	1.47667	1.44e-09	0.594	0.309	3.36e-05
ETS2	1.53831	4.68e-24	0.371	0.117	1.1e-19
MCL1	1.46394	2.58e-15	0.846	0.586	6.04e-11
NFE2L2	1.43591	8.12e-30	0.562	0.292	1.9e-25
ABL2	1.48903	3.68e-08	0.462	0.077	0.000861418
SOCS3	1.59912	2.03e-13	0.473	0.218	4.75e-09
CXCL2	2.3279	3.55e-79	0.648	0.074	8.31e-75
THBS1	1.69855	3.32e-09	0.673	0.085	7.76e-05
MT2A	1.80142	5.84e-10	0.615	0.348	1.37e-05
SDC2	1.47397	7.19e-08	0.587	0.036	0.00168279
TOB1	1.52895	2.99e-11	0.596	0.068	7e-07
S100A10	1.49344	1.7e-36	0.841	0.512	3.98e-32
CEBPB	1.64925	2.26e-25	0.565	0.233	5.29e-21
LITAF	1.57755	5.3e-11	0.599	0.344	1.24e-06
SGK1	1.6885	5.34e-08	0.498	0.179	0.00124985
APLP2	1.40512	5.16e-28	0.466	0.184	1.21e-23
EIF4A3	1.40957	1.04e-68	0.502	0.248	2.43e-64
ZFP36L1	1.44044	1.59e-10	0.723	0.454	3.72e-06
FCGRT	1.46736	1.47e-16	0.493	0.183	3.43e-12
LGALS3	1.4286	8.09e-12	0.627	0.362	1.89e-07
NINJ1	1.54562	8.54e-09	0.441	0.141	0.000199788
SERPINF1	1.82261	1.54e-189	0.403	0.049	3.61e-185
CYR61	1.92695	2.83e-53	0.343	0.076	6.62e-49
GRN	1.56303	2.03e-43	0.549	0.23	4.76e-39
CFD	2.52839	1.62e-77	0.425	0.064	3.8e-73
VCAN	1.84566	5.56e-16	0.334	0.071	1.3e-11
CD99	1.42828	8.28e-145	0.728	0.467	1.94e-140
ALDOA	1.45453	5.2e-21	0.534	0.239	1.22e-16
EMP1	1.50866	4.09e-09	0.479	0.1	9.57e-05
CITED2	1.49457	7.7e-42	0.491	0.213	1.8e-37
FILIP1L	1.45528	3.72e-157	0.418	0.061	8.71e-153
IFITM3	1.61201	3.37e-221	0.58	0.236	7.89e-217
TAGLN2	1.43698	1.73e-12	0.806	0.459	4.04e-08
EGR1	1.68406	2.88e-13	0.516	0.244	6.75e-09
CSTB	1.48208	3.31e-19	0.621	0.363	7.75e-15
CPVL	1.42017	4.83e-44	0.382	0.042	1.13e-39
MZB1	-2.18359	5.77e-102	0.108	0.374	1.35e-97
INSIG1	1.57473	2.38e-49	0.34	0.046	5.57e-45
NR4A3	1.45993	3.81e-13	0.411	0.146	8.93e-09
PTGER4	1.40813	3.67e-115	0.329	0.049	8.59e-111
VEGFA	1.47558	1.8e-197	0.409	0.06	4.22e-193
PSAP	1.77782	6.78e-70	0.694	0.424	1.59e-65
FCGR2A	1.51398	3.09e-33	0.481	0.043	7.22e-29
PLTP	1.52514	3.76e-42	0.482	0.045	8.81e-38
FAM177A1	1.43966	1.32e-58	0.546	0.202	3.09e-54
COL6A1	1.77373	2.67e-279	0.348	0.087	6.24e-275
CD79A	-1.85136	1.03e-48	0.095	0.352	2.41e-44
GPNMB	1.62956	1.45e-75	0.375	0.041	3.4e-71
CTSC	1.4401	4.02e-23	0.516	0.228	9.41e-19
ICAM1	1.54668	3.15e-57	0.332	0.046	7.37e-53
ASAH1	1.47291	1.45e-11	0.414	0.109	3.4e-07
NFKBIZ	1.41236	3.48e-38	0.495	0.201	8.14e-34
GEM	1.53433	7.89e-155	0.303	0.049	1.85e-150
NAMPT	1.61596	1.59e-34	0.546	0.207	3.72e-30
C5AR1	1.6412	4.58e-185	0.453	0.031	1.07e-180
NNMT	1.5935	8.13e-102	0.462	0.098	1.9e-97
HES1	1.42045	9.39e-62	0.454	0.091	2.2e-57
GSN	1.64794	5.11e-157	0.428	0.117	1.2e-152
IGFBP4	1.99528	3e-61	0.524	0.129	7.01e-57
MS4A7	1.76254	2.52e-55	0.388	0.053	5.89e-51
CD63	1.52804	2.17e-54	0.792	0.528	5.08e-50
OLR1	1.73458	5.26e-30	0.456	0.034	1.23e-25
LHFPL6	1.42039	6.7e-71	0.406	0.063	1.57e-66
ATP1B3	1.44158	4.05e-163	0.568	0.299	9.48e-159
TNFAIP2	1.4162	1.01e-16	0.418	0.072	2.36e-12
HSPA8	1.43065	1.39e-16	0.965	0.617	3.25e-12
SERPINE1	3.58298	1.03e-155	0.477	0.047	2.41e-151
DCN	2.57508	2.1e-39	0.424	0.079	4.92e-35
NFKBIA	1.58574	5.47e-36	0.79	0.492	1.28e-31
LAPTM4A	1.40566	1.21e-196	0.589	0.273	2.83e-192
C1S	1.82392	2.28e-105	0.491	0.058	5.34e-101
SERPINH1	1.61539	5.18e-138	0.412	0.14	1.21e-133
LGALS1	1.54645	3.87e-80	0.768	0.404	9.05e-76
C11orf96	1.75543	2.4e-75	0.487	0.055	5.61e-71
IGHA1	-2.74609	7.78e-63	0.347	0.688	1.82e-58
RGCC	1.70211	2.27e-119	0.605	0.311	5.32e-115
MFGE8	1.45357	3.85e-42	0.491	0.057	9e-38
PCOLCE	1.68212	1.65e-35	0.374	0.048	3.86e-31
DERL3	-1.94177	1.1e-44	0.102	0.449	2.57e-40
CCL2	1.89057	4.93e-16	0.368	0.045	1.15e-11
COL6A2	1.78222	1.37e-32	0.478	0.119	3.21e-28
HLA-B	1.45435	1.48e-14	0.978	0.698	3.46e-10
FSTL1	1.58485	5.35e-247	0.352	0.098	1.25e-242
SELENOP	1.77751	2.22e-10	0.366	0.109	5.18e-06
NBL1	1.41726	3.69e-58	0.432	0.086	8.64e-54
PLPP1	1.45035	2.38e-73	0.366	0.089	5.56e-69
CTGF	1.80228	1.89e-07	0.451	0.102	0.00442272
IL7R	1.79009	1.64e-12	0.369	0.022	3.85e-08
MMP2	1.62749	3.21e-08	0.497	0.065	0.000751312
SPARC	1.94437	6.99e-106	0.732	0.242	1.64e-101
MFAP4	1.89665	3.46e-07	0.333	0.028	0.00810118
RARRES2	1.85635	1.02e-115	0.473	0.051	2.38e-111
JCHAIN	-2.65967	2.63e-29	0.227	0.67	6.16e-25
COL5A1	1.48232	9.42e-50	0.569	0.048	2.21e-45
C1R	1.56904	1.76e-27	0.484	0.058	4.13e-23
COL1A1	2.39232	8.65e-87	0.488	0.207	2.03e-82
AEBP1	1.4224	2.19e-26	0.389	0.061	5.12e-22
IL1B	2.75131	1.05e-30	0.397	0.101	2.46e-26
HMOX1	1.41978	4.15e-235	0.299	0.043	9.72e-231
AKAP12	1.42308	2.18e-215	0.338	0.032	5.11e-211
CALD1	1.67655	1.99e-22	0.438	0.169	4.66e-18
APOE	2.01669	2.68e-09	0.496	0.17	6.27e-05
NPC2	1.55234	6.17e-43	0.599	0.201	1.45e-38
MYL9	1.63598	6.13e-08	0.389	0.116	0.00143552
CD14	1.63355	5.28e-09	0.379	0.047	0.000123624
IGFBP7	1.7586	1.06e-13	0.496	0.244	2.47e-09
LGMN	1.51807	1.42e-27	0.464	0.112	3.32e-23
RHOB	1.47141	8.77e-13	0.681	0.283	2.05e-08
SOD3	1.43355	3.56e-25	0.338	0.033	8.34e-21
COL5A2	1.55619	4.04e-57	0.392	0.066	9.45e-53
IGHA2	-3.05257	2.54e-25	0.021	0.67	5.94e-21
ADAMTS1	1.42316	3.86e-09	0.368	0.051	9.04e-05
FN1	1.69378	6.44e-37	0.45	0.106	1.51e-32
CXCL3	2.43654	2.23e-54	0.492	0.07	5.22e-50
COL1A2	2.29912	4.14e-09	0.393	0.046	9.69e-05
FBN1	1.55847	9.62e-15	0.482	0.06	2.25e-10
FBLN1	1.87662	1.06e-16	0.547	0.041	2.48e-12
IFITM1	1.45514	1.46e-53	0.532	0.135	3.42e-49
INHBA	1.58013	1.69e-16	0.296	0.023	3.95e-12
CD68	1.64106	3.42e-23	0.422	0.089	8e-19
BGN	1.94026	6.43e-09	0.475	0.126	0.000150445
CTSZ	1.56843	2.39e-07	0.455	0.191	0.00560012
LUM	2.47649	7.15e-17	0.395	0.073	1.67e-12
SRGN	1.55629	1.07e-11	0.818	0.541	2.49e-07
PLAC9	1.47122	1.49e-09	0.397	0.049	3.49e-05
PTGS2	1.52547	6.95e-19	0.476	0.057	1.63e-14
IGLL5	-2.36432	1.48e-23	0.053	0.463	3.46e-19
PLPP3	1.47276	2.09e-11	0.458	0.048	4.9e-07
AIF1	1.43398	5.86e-29	0.439	0.101	1.37e-24
COL3A1	2.23546	2.97e-28	0.463	0.201	6.95e-24
SPON2	1.57231	4.27e-07	0.404	0.078	0.00999895
ATP6V0C	1.42245	2.43e-211	0.526	0.246	5.68e-207
IGFBP5	2.14219	1.24e-136	0.583	0.066	2.9e-132
COL6A3	1.66141	6.04e-48	0.376	0.061	1.41e-43
CCDC80	1.91394	7.73e-132	0.479	0.063	1.81e-127
SPARCL1	1.5598	2.29e-294	0.49	0.139	5.37e-290
COL14A1	1.45282	2.2e-14	0.446	0.042	5.16e-10
SAT1	1.60125	1.6e-65	0.793	0.52	3.74e-61
SERPINB9	1.41803	8.25e-53	0.319	0.061	1.93e-48
G0S2	2.01076	2.83e-39	0.723	0.097	6.62e-35
IGFBP3	1.68738	4.7e-34	0.461	0.052	1.1e-29
TAGLN	1.76319	1.92e-09	0.464	0.123	4.49e-05
PLAT	1.48018	2.18e-128	0.442	0.042	5.11e-124
THY1	1.5831	9.24e-140	0.494	0.076	2.16e-135
GPR183	1.55697	7.25e-78	0.381	0.123	1.7e-73
CCL3L1	2.39924	1.57e-49	0.846	0.047	3.67e-45
CD83	1.47858	5.66e-08	0.395	0.119	0.00132378
MS4A6A	1.41459	1.69e-100	0.563	0.055	3.95e-96
IGFBP6	1.73725	6.31e-103	0.536	0.04	1.48e-98
EFEMP1	1.62148	1.58e-45	0.63	0.037	3.7e-41
ZFP36L2	1.68294	1.97e-190	0.859	0.602	4.61e-186
MARCKS	1.45904	1.72e-190	0.514	0.25	4.02e-186
MGP	1.83653	1.58e-20	0.689	0.229	3.7e-16
TNFRSF17	-1.42236	9.5e-61	0.065	0.467	2.22e-56
EREG	1.88326	2.8e-21	0.506	0.025	6.55e-17
PRSS23	1.40304	2.84e-15	0.423	0.098	6.65e-11
C3	1.62481	1.82e-41	0.371	0.064	4.25e-37
TPM2	1.54102	7.12e-25	0.439	0.112	1.67e-20
HLA-DPB1	1.52805	4.4e-28	0.534	0.244	1.03e-23
FCER1G	1.75325	1.14e-20	0.548	0.125	2.68e-16
PPIF	1.4892	1.7e-15	0.468	0.138	3.98e-11
ELN	1.58291	1.44e-109	0.524	0.037	3.36e-105
BCL2A1	1.73789	1e-57	0.44	0.119	2.34e-53
TIMP3	1.43605	5.13e-28	0.598	0.085	1.2e-23
IGKC	-2.03577	8.99e-14	0.337	0.739	2.11e-09
ID3	1.49777	1.65e-12	0.579	0.23	3.87e-08
ASPN	1.43669	5.9e-17	0.423	0.038	1.38e-12
CCL3	2.49283	1.22e-61	0.413	0.104	2.85e-57
C15orf48	2.09953	1.94e-120	0.495	0.091	4.55e-116
F3	1.43846	7.43e-219	0.515	0.036	1.74e-214
POSTN	1.79202	6.02e-180	0.564	0.067	1.41e-175
CTSS	1.61272	2.77e-20	0.504	0.17	6.48e-16
ACTA2	1.6045	3.56e-26	0.42	0.106	8.33e-22
TSC22D3	1.5433	2.87e-93	0.81	0.241	6.72e-89
AREG	1.53746	5.76e-38	0.398	0.104	1.35e-33
TYROBP	1.69698	3.43e-55	0.496	0.113	8.04e-51
PLEK	1.52658	4.26e-09	0.436	0.125	9.97e-05
CXCR4	1.56054	3.31e-12	0.703	0.359	7.76e-08
CXCL8	2.14747	2.64e-11	0.396	0.074	6.19e-07
HLA-DPA1	1.54004	9.85e-69	0.628	0.376	2.31e-64
BASP1	1.41008	2.48e-08	0.447	0.133	0.000579765
CAV1	2.42484	1.95e-25	0.639	0.128	4.55e-21
HLA-DRB1	1.47265	1.52e-08	0.646	0.395	0.000355686
FTL	1.70271	1.6e-43	0.978	0.707	3.74e-39
HLA-DRA	1.67863	2.54e-13	0.627	0.325	5.95e-09
ADIRF	1.52079	2.3e-32	0.484	0.096	5.39e-28
ACP5	1.63743	2.51e-54	0.476	0.091	5.87e-50
S100A9	2.01313	3.85e-52	0.487	0.101	9.02e-48
IGLC2	-2.15514	3.86e-40	0.125	0.605	9.05e-36
LYZ	1.76901	9.19e-31	0.498	0.201	2.15e-26
CCL4L2	1.54816	2.54e-74	0.553	0.154	5.95e-70
IL1RN	1.65586	2.45e-133	0.513	0.148	5.74e-129
TM4SF1	1.42807	2.01e-98	0.53	0.136	4.71e-94
MUC5AC	-2.0325	3.25e-118	0.022	0.313	7.6e-114
CCL20	2.04042	1.03e-51	0.533	0.164	2.41e-47
CRIP1	1.45311	3.78e-74	0.661	0.343	8.85e-70
TFF1	-2.09238	2.81e-85	0.045	0.391	6.58e-81
C1QA	1.86587	5e-69	0.446	0.077	1.17e-64
SSR4	-1.89548	3.14e-71	0.368	0.66	7.35e-67
CXCL1	1.57572	4.43e-152	0.401	0.044	1.04e-147
C1QC	1.78099	6.19e-232	0.443	0.077	1.45e-227
PIM2	-1.44732	4.74e-74	0.2	0.678	1.11e-69
C1QB	2.01374	5.54e-164	0.45	0.188	1.3e-159
IGLV5-45	-3.0194	2.18e-182	0.059	0.612	5.11e-178
IGLC3	-2.81514	7.8e-39	0.116	0.578	1.83e-34
SEC11C	-1.52051	1.16e-55	0.028	0.433	2.72e-51
IGKV3-11	-3.26035	5.23e-86	0.069	0.622	1.22e-81
REG4	-1.70354	2.13e-34	0.08	0.434	4.98e-30
S100A8	1.44941	2.88e-08	0.434	0.179	0.000674728
IGKV3-20	-2.57992	2.01e-67	0.058	0.404	4.71e-63
IGKV4-1	-2.64592	1.07e-157	0.075	0.422	2.5e-153
GKN1	-2.10015	2.49e-129	0.083	0.43	5.83e-125
AGR2	-1.96177	1.72e-87	0.082	0.427	4.04e-83
IGLV2-23	-1.99584	3.17e-103	0.064	0.405	7.41e-99
IGHM	-2.28476	2.51e-10	0.078	0.418	5.88e-06
MUCL3	-1.58818	3.56e-21	0.09	0.43	8.32e-17
IGLV2-14	-2.45963	1.15e-09	0.07	0.405	2.69e-05
S100P	-1.81415	2.39e-115	0.077	0.412	5.58e-111
FKBP11	-1.44954	4.35e-70	0.329	0.634	1.02e-65
KRT19	-1.59923	5.28e-31	0.161	0.584	1.24e-26
IGHG4	-2.21513	1.98e-22	0.244	0.662	4.63e-18
IGHG1	-2.10421	1.29e-16	0.127	0.444	3.03e-12
KRT18	-1.4959	2.96e-17	0.216	0.588	6.92e-13

## Sheet: Supplementary Table S4
Supplementary Table S4. The list of pathway analysis results between the high- and low-hypoxia AUC groups.
	Description	GeneRatio	pvalue	p.adjust
1	IL-17 signaling pathway	16/176	1.05228e-10	1.16559e-08
2	TNF signaling pathway	14/176	1.22393e-07	4.87534e-06
3	AGE-RAGE signaling pathway	13/176	1.78539e-07	6.09583e-06
4	NF-kappa B signaling pathway	13/176	2.8512e-07	8.51797e-06
5	Antigen processing and presentation	10/176	5.58788e-06	9.53931e-05
6	Proteoglycans in cancer	16/176	7.40544e-06	0.000117993
7	Protein digestion and absorption	11/176	1.14251e-05	0.0001517
8	Apoptosis	12/176	3.21043e-05	0.000383646
9	HIF-1 signaling pathway	10/176	0.000106888	0.00106442
10	Focal adhesion	12/176	0.00134278	0.00844536
11	Cytokine-cytokine receptor interaction	15/176	0.00160745	0.00985075
12	Toll-like receptor signaling pathway	8/176	0.00168564	0.00992984
13	Bladder cancer	5/176	0.00170345	0.00992984
14	NOD-like receptor signaling pathway	11/176	0.00211331	0.0120257
15	ECM-receptor interaction	7/176	0.00269935	0.0147174
16	Chemokine signaling pathway	11/176	0.00270949	0.0147174
17	Human T-cell leukemia virus 1 infection	12/176	0.00284732	0.0151224
18	Influenza A	10/176	0.00362131	0.0188151
19	Epithelial cell signaling in Helicobacter pylori infection	6/176	0.00372723	0.0189534
20	Hematopoietic cell lineage	7/176	0.00520471	0.0258931
21	Autoimmune thyroid disease	5/176	0.00530862	0.0258931
22	Relaxin signaling pathway	8/176	0.00635981	0.0303059
23	Cell adhesion molecules	9/176	0.00646694	0.0303059
24	Salmonella infection	12/176	0.00709559	0.0326124
25	Th17 cell differentiation	7/176	0.00830979	0.0371287
26	Transcriptional misregulation in cancer	10/176	0.00838892	0.0371287
27	Mineral absorption	5/176	0.00896447	0.0389547
28	Toxoplasmosis	7/176	0.0100586	0.0429285
29	Ferroptosis	4/176	0.0110839	0.0464746

## Sheet: Supplementary Table S5
Supplementary Table S5. The clinical information of TCGA STAD and GEO cohorts
Variables		TCGA-STAD	GSE84437	GSE62254
Status	Cases	n = 348	n = 433	n = 300
	Alive	204	224	148
	Dead	144	209	152
Age	>60	232	239	183
	≤60	116	194	117
Gender	Male	225	296	199
	Female	123	137	101
Stage	Stage I	46	21	30
	Stage II	110	138	96
	Stage III	144	274	95
	Stage IV	34	0	77
	Unknown	14	0	2
T classification	T1	16	11	0
	T2	74	38	186
	T3	159	92	91
	T4	95	292	21
	Unknown	4	0	2
N classification	N0	103	80	38
	N1	92	188	131
	N2	71	132	80
	N3	71	33	51
	Unknown	11	0	0
M classification	M0	311	433	273
	M1	22	0	27
	Unknown	15	0	0

## Sheet: Supplementary Table S6
Supplementary Table S6. 4482 STAD differentially expressed genes (STAD-DEGs)
Gene	baseMean	log2FoldChange	lfcSE	stat	pvalue	padj
COL10A1	2674.22	6.97248	0.350682	19.8826	5.75392e-88	1.0914e-83
CST1	4041.97	7.11653	0.384895	18.4896	2.50634e-76	2.37701e-72
ESM1	491.13	4.71568	0.258316	18.2555	1.87261e-74	1.18399e-70
ASAH2	378.693	-4.50717	0.27473	-16.4058	1.73875e-60	8.24517e-57
ENPP7	376.361	-6.86332	0.435671	-15.7535	6.50106e-56	2.46624e-52
MTHFD1L	1871.71	1.87003	0.119619	15.6332	4.32328e-55	1.36673e-51
HOXC10	967.03	6.53877	0.419447	15.589	8.64412e-55	2.34231e-51
COL11A1	1666.63	5.93914	0.382128	15.5423	1.79557e-54	4.2573e-51
SYNPO2L	96.4381	-4.80228	0.319863	-15.0136	5.98492e-51	1.26136e-47
WNT2	423.473	4.45687	0.299731	14.8696	5.19399e-50	9.85195e-47
ACAN	789.239	3.57841	0.242479	14.7576	2.74765e-49	4.73794e-46
CTHRC1	2550.11	3.47888	0.237082	14.6738	9.49387e-49	1.50067e-45
ECT2	6318.77	2.38934	0.163564	14.608	2.49884e-48	3.64599e-45
KIF14	939.025	2.53323	0.174747	14.4965	1.2742e-47	1.72636e-44
INHBA	3944.54	3.41059	0.235509	14.4818	1.57889e-47	1.99655e-44
ALOX12	368.003	-3.90744	0.27327	-14.2988	2.22589e-46	2.63879e-43
CBR1	3231.39	-2.37283	0.166664	-14.2372	5.38374e-46	6.00698e-43
FLG	501.229	-6.14499	0.432581	-14.2054	8.47802e-46	8.93395e-43
CLSPN	968.943	2.31508	0.163033	14.2001	9.14679e-46	9.13138e-43
NFE2L3	4327.86	2.26418	0.159737	14.1745	1.31847e-45	1.25044e-42
MMP11	6097.45	4.25022	0.301816	14.0822	4.88715e-45	4.41426e-42
SALL4	460.164	4.94799	0.353052	14.0149	1.26329e-44	1.08919e-41
STIL	1857.1	2.22544	0.160443	13.8706	9.55014e-44	7.87596e-41
ADAM12	1385.71	3.69948	0.268089	13.7994	2.56858e-43	2.03004e-40
S100G	79.4236	-5.72841	0.419156	-13.6665	1.60883e-42	1.22065e-39
TREH	223.573	-4.04104	0.296675	-13.6211	3.00161e-42	2.18979e-39
ADAMTS12	1883.44	3.09603	0.227578	13.6043	3.77681e-42	2.55852e-39
MS4A10	275.124	-6.75966	0.496816	-13.606	3.6901e-42	2.55852e-39
CLEC3B	455.024	-3.42316	0.25237	-13.5641	6.54181e-42	4.27879e-39
HOXC9	219.34	4.33811	0.321032	13.513	1.31032e-41	8.28472e-39
GABRD	157.688	2.98915	0.221566	13.491	1.76624e-41	1.08071e-38
ENPP3	172.651	-4.45059	0.330685	-13.4587	2.73722e-41	1.62249e-38
KRT1	175.742	-6.07445	0.456862	-13.296	2.44085e-40	1.40297e-37
SLC2A5	678.371	-3.38214	0.254981	-13.2643	3.73097e-40	2.08144e-37
XRCC2	555.778	2.18088	0.164787	13.2345	5.54523e-40	3.0052e-37
HOXC11	431.86	4.36829	0.330955	13.1991	8.88326e-40	4.68049e-37
GLTP	3168.37	-1.92292	0.14628	-13.1455	1.80603e-39	9.25859e-37
SLC5A4	67.5059	-3.44362	0.262618	-13.1127	2.78598e-39	1.39064e-36
ATAD2	3972.45	1.95834	0.150774	12.9886	1.41914e-38	6.9021e-36
CA7	44.4697	-4.55726	0.351229	-12.9752	1.69235e-38	8.02514e-36
BAAT	374.754	6.16839	0.475844	12.9631	1.98206e-38	9.1697e-36
HELLS	1969.66	1.95345	0.151128	12.9259	3.21696e-38	1.45284e-35
IBSP	77.6616	6.78018	0.527343	12.8573	7.83078e-38	3.45428e-35
KIF23	1825.62	2.11096	0.164496	12.8329	1.07338e-37	4.62722e-35
PRAME	768.335	6.32436	0.494322	12.794	1.77063e-37	7.46338e-35
EMP1	15552.1	-3.24419	0.254333	-12.7557	2.89854e-37	1.19521e-34
MEP1B	620.945	-5.93425	0.465517	-12.7477	3.2123e-37	1.26939e-34
MTBP	509.607	1.85917	0.145838	12.7482	3.19098e-37	1.26939e-34
PCK2	3268.42	-2.36271	0.185757	-12.7193	4.61832e-37	1.78776e-34
KIAA1524	827.293	1.71652	0.135709	12.6485	1.13975e-36	4.32376e-34
E2F3	1508.13	1.30794	0.103594	12.6256	1.52576e-36	5.67463e-34
BEST4	84.5602	-3.40383	0.269761	-12.618	1.68139e-36	6.1332e-34
SLC28A1	75.4828	-4.9392	0.393242	-12.5602	3.49454e-36	1.25065e-33
ALPP	238.065	6.44624	0.514081	12.5393	4.5472e-36	1.59725e-33
ZWILCH	1607.83	1.41238	0.112705	12.5317	5.01013e-36	1.72786e-33
STRA6	849.192	4.3135	0.344691	12.5141	6.25008e-36	2.11699e-33
EXO1	775.846	2.16333	0.17307	12.4997	7.48951e-36	2.4923e-33
BTG2	12919.4	-2.41017	0.192961	-12.4905	8.41643e-36	2.75246e-33
COL1A1	252029	2.9764	0.238447	12.4824	9.31188e-36	2.99369e-33
KIF18B	1671.14	2.24422	0.181029	12.397	2.71212e-35	8.57392e-33
KHK	711.625	-2.73645	0.221131	-12.3748	3.57942e-35	1.11302e-32
ANLN	4107.94	2.0277	0.163897	12.3718	3.71374e-35	1.13617e-32
FANCI	2811.9	1.83411	0.148376	12.3612	4.23597e-35	1.27536e-32
CENPF	5578.32	2.27583	0.184149	12.3586	4.37588e-35	1.2969e-32
DSCC1	762.38	1.9272	0.156015	12.3527	4.71033e-35	1.37455e-32
PIWIL1	344.761	6.13425	0.496666	12.3509	4.81932e-35	1.38504e-32
HADHB	5580.84	-1.00637	0.0815326	-12.3432	5.30353e-35	1.49069e-32
EME1	273.72	2.1661	0.175498	12.3425	5.34411e-35	1.49069e-32
SLC25A34	194.346	-2.94334	0.239028	-12.3138	7.63358e-35	2.09846e-32
ZNF695	134.383	2.92319	0.237907	12.2871	1.06255e-34	2.87921e-32
DTL	1485.19	1.98135	0.162058	12.2262	2.25228e-34	6.01707e-32
HOXA11	273.9	4.78753	0.392785	12.1887	3.57129e-34	9.40835e-32
NAALADL1	493.085	-3.1175	0.255973	-12.179	4.0208e-34	1.04475e-31
CSRNP1	3325.6	-1.93391	0.159096	-12.1556	5.35683e-34	1.35478e-31
DMBX1	107.46	4.6829	0.385213	12.1567	5.28798e-34	1.35478e-31
TPX2	6508.19	2.19504	0.18061	12.1535	5.49774e-34	1.37212e-31
CENPI	416.254	1.79145	0.147696	12.1293	7.38406e-34	1.81897e-31
BGN	32450.7	2.5616	0.211292	12.1235	7.92547e-34	1.92731e-31
TRIP13	1401.53	2.22845	0.184005	12.1108	9.25606e-34	2.19461e-31
KIF26B	2056.93	2.63408	0.217495	12.111	9.24033e-34	2.19461e-31
ADAMTS2	4502.16	2.68456	0.221777	12.1047	9.96795e-34	2.33422e-31
TTC36	50.3157	-2.93588	0.243507	-12.0566	1.78942e-33	4.13923e-31
CITED2	3284.81	-1.73593	0.144268	-12.0327	2.39137e-33	5.465e-31
MCM10	748.93	2.23368	0.185684	12.0295	2.48759e-33	5.61721e-31
SLC39A10	1996.33	1.72981	0.143851	12.025	2.62589e-33	5.85976e-31
KIF18A	780.969	2.06828	0.172117	12.0167	2.90263e-33	6.40199e-31
HOXC8	171.154	3.84222	0.320284	11.9963	3.7151e-33	8.09978e-31
ENC1	8001.21	1.96568	0.164	11.9859	4.21424e-33	9.08361e-31
DNA2	688.339	1.8981	0.158636	11.9651	5.41204e-33	1.15343e-30
IQGAP3	4155.54	2.09046	0.174762	11.9617	5.63948e-33	1.18855e-30
ARHGAP11A	2319.95	1.86032	0.155584	11.957	5.96699e-33	1.24376e-30
C1ORF112	591.378	1.44208	0.120623	11.9553	6.09198e-33	1.25601e-30
RAD51AP1	885.484	1.91811	0.160515	11.9497	6.51387e-33	1.32855e-30
GPM6B	587.101	-2.83054	0.236992	-11.9436	7.01063e-33	1.41465e-30
AQP10	217.438	-5.89778	0.495699	-11.8979	1.21361e-32	2.42314e-30
PGM2L1	1796.36	1.65649	0.139309	11.8907	1.32228e-32	2.6126e-30
AQP11	312.621	-2.09925	0.177313	-11.8393	2.44599e-32	4.78305e-30
GAD1	328.198	4.18888	0.354016	11.8325	2.6523e-32	5.03088e-30
OLR1	567.885	3.06101	0.258694	11.8325	2.65065e-32	5.03088e-30
LRFN4	2568.43	2.04744	0.173035	11.8325	2.6516e-32	5.03088e-30
MAGEA12	423.419	9.28936	0.785724	11.8227	2.98055e-32	5.59753e-30
INAFM2	617.47	-2.39178	0.202615	-11.8045	3.69818e-32	6.87716e-30
FEZF1	191.383	4.98917	0.422737	11.8021	3.80846e-32	7.01348e-30
ATAD5	874.601	1.5083	0.127907	11.7922	4.28318e-32	7.81185e-30
ATP11A	10329.2	1.89713	0.160966	11.7859	4.61467e-32	8.3363e-30
KNTC1	2396.08	1.53517	0.130321	11.7799	4.95555e-32	8.86764e-30
FAM72A	90.3194	2.08871	0.177396	11.7743	5.29638e-32	9.38895e-30
BUB1	2414.22	2.01914	0.171733	11.7575	6.46407e-32	1.13528e-29
STRIP2	586.412	2.57669	0.219269	11.7513	6.95734e-32	1.2107e-29
DPT	1212.46	-3.89038	0.331332	-11.7416	7.79744e-32	1.34456e-29
ZNF365	178.231	-3.8391	0.327271	-11.7306	8.87958e-32	1.51737e-29
FAP	929.575	2.86301	0.244296	11.7194	1.01375e-31	1.71685e-29
MPZ	149.156	-2.57794	0.220311	-11.7014	1.25433e-31	2.1022e-29
SLC51A	328.955	-2.81909	0.240932	-11.7007	1.26345e-31	2.1022e-29
RFC3	1866.25	1.76326	0.150796	11.693	1.38336e-31	2.28171e-29
CEMIP	4799.77	3.69906	0.316978	11.6698	1.81894e-31	2.94886e-29
HMGA2	1295.13	4.10233	0.351535	11.6698	1.8189e-31	2.94886e-29
CST4	52.0909	5.77919	0.497688	11.6121	3.57797e-31	5.75144e-29
HOXC12	357.077	8.44983	0.728125	11.6049	3.89047e-31	6.20121e-29
ZG16	341.697	-5.57262	0.480458	-11.5985	4.19152e-31	6.62539e-29
C1QTNF6	1174.25	1.95774	0.168932	11.5889	4.68883e-31	7.35022e-29
RECQL4	2224.04	2.12885	0.183792	11.5829	5.03203e-31	7.82357e-29
TOP2A	12455.2	2.43487	0.210504	11.5669	6.06363e-31	9.35081e-29
GADD45B	2681.09	-2.24824	0.194743	-11.5447	7.85517e-31	1.20159e-28
RBP2	2897.57	-6.09595	0.528266	-11.5395	8.33796e-31	1.26524e-28
ADAMTS14	798.931	2.50834	0.21796	11.5083	1.19871e-30	1.80454e-28
ACE	3627.26	-2.21358	0.192373	-11.5067	1.22111e-30	1.82379e-28
C4BPA	422.667	4.76593	0.415331	11.475	1.7612e-30	2.60988e-28
PTGR1	2641.71	-2.01611	0.175731	-11.4727	1.80983e-30	2.66115e-28
DLEU7	71.0366	1.84751	0.16126	11.4567	2.1758e-30	3.17465e-28
ABHD6	910.688	-1.45403	0.127098	-11.4403	2.63058e-30	3.80891e-28
PRR5-ARHGAP8	40.4674	2.68823	0.23521	11.4291	2.99317e-30	4.30109e-28
IGF2BP1	833.448	6.00323	0.525849	11.4163	3.46832e-30	4.9464e-28
MAGEA3	809.144	8.64624	0.758413	11.4004	4.16033e-30	5.88904e-28
TREM2	581.307	2.76661	0.242748	11.397	4.32643e-30	6.0788e-28
NUF2	951.756	2.0404	0.179359	11.3761	5.50284e-30	7.67484e-28
CENPL	653.056	1.25272	0.110231	11.3645	6.28526e-30	8.7021e-28
NDC80	1008.99	1.83166	0.161449	11.3451	7.84168e-30	1.07783e-27
LYVE1	504.979	-2.97859	0.262866	-11.3312	9.1931e-30	1.24727e-27
CSAG1	404.643	6.84788	0.604345	11.3311	9.20591e-30	1.24727e-27
PABPC1L	1416.03	2.53084	0.223406	11.3284	9.48937e-30	1.27656e-27
CEP55	2184.79	1.94383	0.171607	11.3272	9.62185e-30	1.28526e-27
ASPDH	32.4868	-2.85337	0.252019	-11.322	1.02057e-29	1.35372e-27
CENPO	946.988	1.31946	0.116564	11.3197	1.04848e-29	1.38108e-27
TBC1D31	730.918	1.34834	0.119457	11.2873	1.51666e-29	1.97041e-27
BUB1B	1590.77	1.93896	0.171879	11.281	1.6293e-29	2.10235e-27
NEB	1668.17	4.09092	0.363271	11.2613	2.03626e-29	2.60972e-27
RCC2	11297.6	1.23635	0.11004	11.2354	2.73135e-29	3.47706e-27
MTFR1L	2015.62	-1.00937	0.0899354	-11.2233	3.13418e-29	3.96328e-27
KIF4A	1519.94	1.93143	0.172143	11.2199	3.25529e-29	4.08916e-27
WDR62	1141.3	1.9639	0.175131	11.2139	3.48656e-29	4.35086e-27
GSN	32804.9	-1.92877	0.172196	-11.201	4.03108e-29	4.99749e-27
DKC1	4881.16	1.2581	0.112358	11.1972	4.20728e-29	5.18206e-27
MTFR2	423.984	1.97114	0.176101	11.1933	4.39917e-29	5.38345e-27
RNFT2	591.143	2.11589	0.189148	11.1864	4.75244e-29	5.77848e-27
PRC1	3134.26	1.71937	0.153738	11.1838	4.89573e-29	5.91478e-27
MMP3	2352.92	4.8005	0.429467	11.1778	5.23675e-29	6.28675e-27
CCDC150	173.975	2.27943	0.203982	11.1747	5.4256e-29	6.4725e-27
CENPE	1797.35	1.95799	0.175282	11.1705	5.68405e-29	6.73844e-27
FOXS1	327.494	2.57969	0.230989	11.168	5.84514e-29	6.88637e-27
TIMELESS	2645.4	1.499	0.134271	11.164	6.11766e-29	7.16295e-27
SPP1	11803.2	4.02782	0.360896	11.1606	6.35625e-29	7.39665e-27
SLC6A4	156.413	-3.84208	0.344981	-11.1371	8.28105e-29	9.5197e-27
GINS1	1272.96	1.85954	0.167001	11.1349	8.48869e-29	9.6996e-27
IL11	393.099	4.05042	0.364227	11.1206	9.95882e-29	1.13113e-26
SGO1	678.028	1.90562	0.171485	11.1124	1.09125e-28	1.23207e-26
CFD	3229.12	-2.97646	0.268153	-11.0999	1.25653e-28	1.41029e-26
ASPM	2585.38	2.02812	0.182941	11.0862	1.46408e-28	1.63356e-26
MEST	3466.81	2.09683	0.189175	11.0841	1.4985e-28	1.6622e-26
MYL6	39175.8	-1.411	0.127309	-11.0833	1.51271e-28	1.6682e-26
MAGEA6	573.683	8.89245	0.803122	11.0723	1.70865e-28	1.8734e-26
SLC25A4	2253.56	-1.97066	0.178062	-11.0672	1.8089e-28	1.97191e-26
KIF15	906.677	1.83095	0.165477	11.0647	1.86052e-28	2.01659e-26
KAT2B	1831.82	-1.61739	0.146268	-11.0577	2.01132e-28	2.16766e-26
DCSTAMP	44.2689	3.68035	0.332918	11.0548	2.07746e-28	2.22628e-26
BNIPL	201.726	-4.12701	0.373685	-11.0441	2.34137e-28	2.495e-26
TMEM26	148.597	1.84751	0.167515	11.0289	2.77174e-28	2.93711e-26
FANCD2	1300.29	1.59499	0.144654	11.0262	2.85637e-28	3.00998e-26
HOXA10	893.653	3.52701	0.320707	10.9976	3.92353e-28	4.0891e-26
RAET1E	127.749	-3.81417	0.34717	-10.9865	4.43869e-28	4.60071e-26
C4ORF3	5147.96	-1.23869	0.113019	-10.9599	5.95343e-28	6.13721e-26
CHEK1	1386.59	1.47621	0.134745	10.9556	6.24861e-28	6.40668e-26
SDS	819.656	2.49204	0.227551	10.9516	6.52999e-28	6.65919e-26
CELSR3	1540.62	2.52169	0.230655	10.9328	8.03653e-28	8.15171e-26
KIF2C	1921.65	1.77741	0.162922	10.9096	1.03755e-27	1.04683e-25
PRIM2	948.04	1.05207	0.096482	10.9043	1.0995e-27	1.10345e-25
TROAP	1517.8	1.99389	0.183013	10.8948	1.22035e-27	1.21829e-25
NEK2	1347.81	2.05194	0.188394	10.8918	1.26131e-27	1.2526e-25
ACER1	56.6726	-5.15126	0.473223	-10.8855	1.35194e-27	1.3356e-25
FANCB	144.855	1.79171	0.164877	10.867	1.65578e-27	1.6273e-25
MELTF	2601.42	2.86548	0.263823	10.8614	1.76053e-27	1.72132e-25
PLCD4	371.138	-1.99572	0.184016	-10.8454	2.0976e-27	2.03536e-25
CDC7	687.72	1.66761	0.153867	10.838	2.27496e-27	2.19043e-25
MMS22L	1162.98	1.37073	0.126495	10.8362	2.31823e-27	2.22081e-25
TRIM59	672.664	1.40291	0.1295	10.8333	2.39296e-27	2.28089e-25
CSTB	24185	-2.86708	0.265003	-10.8191	2.79654e-27	2.65224e-25
ORC6	591.281	1.82564	0.168872	10.8108	3.06091e-27	2.88852e-25
ETV4	2908.39	2.61632	0.242381	10.7942	3.66469e-27	3.44118e-25
OTX1	497.07	2.1949	0.203425	10.7897	3.84969e-27	3.59709e-25
PPAT	1248.69	1.38253	0.12831	10.7749	4.52333e-27	4.18529e-25
UHRF1	1540.24	1.88986	0.175391	10.7751	4.51049e-27	4.18529e-25
PPL	12830.3	-3.48032	0.323503	-10.7582	5.42181e-27	4.99227e-25
HJURP	1208.11	1.9544	0.181787	10.751	5.86066e-27	5.37029e-25
UNC45B	57.947	-3.8613	0.359841	-10.7306	7.31355e-27	6.63749e-25
FGF19	92.2874	6.25477	0.583163	10.7256	7.71848e-27	6.97162e-25
STK31	393.737	3.46191	0.322845	10.7231	7.92785e-27	7.1268e-25
E2F1	1557.87	1.75084	0.163291	10.7222	8.00967e-27	7.16639e-25
FAM72B	125.964	2.02702	0.189326	10.7065	9.48337e-27	8.4451e-25
TEAD4	1594.63	1.50505	0.14062	10.7029	9.86149e-27	8.70013e-25
SLC46A1	698.926	-2.1946	0.205202	-10.6948	1.07599e-26	9.44883e-25
SKA3	1280.07	1.95629	0.182952	10.6929	1.09825e-26	9.59985e-25
CILP2	333.359	3.66366	0.342707	10.6904	1.12918e-26	9.82492e-25
ARHGAP11B	642.098	1.65642	0.155009	10.686	1.18376e-26	1.02528e-24
ZER1	4929.53	-1.0304	0.0964341	-10.685	1.19609e-26	1.03125e-24
PINK1	1901.82	-1.39027	0.130336	-10.6668	1.45529e-26	1.24904e-24
CHRNA1	71.9764	2.90452	0.272502	10.6587	1.58768e-26	1.35653e-24
RUNX1	7592.3	1.39379	0.130837	10.6529	1.69063e-26	1.4316e-24
CDCA2	904.342	2.02586	0.190678	10.6245	2.29196e-26	1.93217e-24
KDM8	261.956	-1.13301	0.106736	-10.6151	2.53507e-26	2.12767e-24
TFAP2B	30.7518	-5.42755	0.511729	-10.6063	2.7854e-26	2.32747e-24
MAPK15	341.426	2.77464	0.261676	10.6033	2.87596e-26	2.3926e-24
VSIG10L	1242.35	-3.57279	0.336964	-10.6029	2.88932e-26	2.39321e-24
DBF4	1445.41	1.53295	0.144625	10.5995	2.99568e-26	2.47053e-24
FAM91A1	5895.16	1.1674	0.110158	10.5975	3.06023e-26	2.51283e-24
WDHD1	951.065	1.42764	0.13476	10.594	3.17824e-26	2.59848e-24
MKI67	14513.7	1.86277	0.175916	10.589	3.35065e-26	2.72769e-24
LRP8	1282.04	2.23371	0.210956	10.5885	3.36849e-26	2.73049e-24
ABCG2	656.039	-2.90848	0.274777	-10.5849	3.50339e-26	2.82776e-24
ZNF469	1275.11	2.39845	0.226964	10.5675	4.21524e-26	3.38791e-24
SLC35G1	841.008	-2.01428	0.190791	-10.5575	4.68995e-26	3.75354e-24
LIF	1686.5	2.25115	0.213272	10.5553	4.79964e-26	3.82041e-24
GPX3	5637.5	-2.52666	0.239379	-10.5551	4.81378e-26	3.82041e-24
CFAP157	210.768	1.42649	0.135345	10.5396	5.67182e-26	4.48263e-24
RAD54L	549.844	1.74209	0.165377	10.5341	6.01553e-26	4.73455e-24
RAP1A	5403.86	-1.17499	0.1116	-10.5287	6.37404e-26	4.99598e-24
DDIAS	647.817	1.85285	0.176039	10.5253	6.60832e-26	5.1583e-24
MELK	1650.15	1.86721	0.17763	10.5118	7.62323e-26	5.92613e-24
URB2	1346.1	1.19998	0.114168	10.5107	7.71553e-26	5.94911e-24
FANCA	1639.12	1.66035	0.157968	10.5107	7.71429e-26	5.94911e-24
CKM	55.1297	-3.39421	0.323018	-10.5078	7.95321e-26	6.10755e-24
BLM	911.488	1.78729	0.170126	10.5057	8.13523e-26	6.22214e-24
SNX10	1442.83	1.78229	0.169859	10.4928	9.32557e-26	7.10392e-24
PIGW	627.174	1.18723	0.113239	10.4842	1.0208e-25	7.745e-24
FNDC1	4560.06	3.3036	0.315318	10.4771	1.1011e-25	8.32101e-24
PEPD	5131.9	-1.43721	0.137209	-10.4746	1.13048e-25	8.50909e-24
NUDCD1	1556.96	1.26682	0.121078	10.4629	1.27873e-25	9.58693e-24
GDF15	5292.57	2.62537	0.251031	10.4583	1.34204e-25	1.0022e-23
SPAG5	2235.61	1.70889	0.163484	10.453	1.42023e-25	1.05643e-23
SLC2A7	11.3136	-4.23844	0.405576	-10.4504	1.45887e-25	1.08093e-23
CDCA5	1651.95	1.81743	0.173949	10.4481	1.49517e-25	1.10352e-23
SMDT1	2297.66	-1.14339	0.109466	-10.4452	1.5418e-25	1.13352e-23
E2F7	680.062	2.08667	0.199787	10.4445	1.5528e-25	1.1372e-23
KLF10	6629.78	-1.38654	0.132787	-10.4418	1.5974e-25	1.16537e-23
ETFDH	1532.94	-1.32657	0.12715	-10.4331	1.7504e-25	1.2721e-23
RIPK2	1916.34	1.29992	0.124603	10.4325	1.76196e-25	1.2756e-23
SAT2	1518.54	-1.29399	0.124259	-10.4136	2.14972e-25	1.55041e-23
NDC1	3537.3	1.2758	0.122596	10.4066	2.31442e-25	1.66287e-23
RAD51	693.896	1.48027	0.142326	10.4006	2.46391e-25	1.7636e-23
CDK1	2977.55	1.80783	0.173863	10.398	2.53223e-25	1.80569e-23
SGO2	835.484	1.54981	0.14908	10.3959	2.58966e-25	1.83972e-23
GTSE1	1246.85	1.80577	0.173846	10.3872	2.8354e-25	2.00678e-23
OSBPL3	3666.31	1.3327	0.128689	10.356	3.92987e-25	2.77107e-23
PRR11	1980.04	1.53538	0.148281	10.3546	3.99006e-25	2.80309e-23
GINS4	506.512	1.64846	0.159328	10.3463	4.34906e-25	3.04402e-23
BIRC7	72.513	3.98682	0.385675	10.3373	4.78043e-25	3.33365e-23
TMEM79	709.361	-2.2592	0.21875	-10.3278	5.27794e-25	3.66711e-23
INPP5A	2114.47	-1.26901	0.122937	-10.3224	5.58122e-25	3.86367e-23
ZNF367	967.252	1.45081	0.140626	10.3168	5.91644e-25	4.08084e-23
ECM1	6822.07	-3.06162	0.296911	-10.3116	6.24669e-25	4.29301e-23
PMM1	1148.93	-1.40031	0.135819	-10.3101	6.34636e-25	4.34576e-23
NCAPG2	2021.56	1.42273	0.138008	10.309	6.41342e-25	4.37589e-23
FOXM1	4646.28	1.87588	0.182064	10.3034	6.79955e-25	4.62272e-23
RDH8	36.6309	5.74286	0.558533	10.282	8.49115e-25	5.75215e-23
TKFC	3131.23	-1.5099	0.146879	-10.2799	8.68587e-25	5.85274e-23
MAD2L1	1990.87	1.73003	0.168296	10.2797	8.70135e-25	5.85274e-23
ARHGAP8	265.766	1.85345	0.180315	10.279	8.76666e-25	5.87583e-23
AGRN	23613.5	1.60889	0.156537	10.278	8.85544e-25	5.91444e-23
STPG4	57.2371	3.09178	0.300826	10.2776	8.88923e-25	5.91617e-23
BRIP1	684.4	1.61331	0.157051	10.2726	9.36726e-25	6.21252e-23
CKAP2L	955.731	1.70975	0.166457	10.2715	9.47649e-25	6.26307e-23
IGFBP6	1491.28	-2.4206	0.235698	-10.2699	9.62937e-25	6.34201e-23
MB21D1	1088.93	1.45212	0.141537	10.2597	1.07085e-24	7.00413e-23
C5ORF34	273.699	1.69478	0.165187	10.2597	1.07003e-24	7.00413e-23
KIF20B	2083.32	1.31729	0.128403	10.259	1.07825e-24	7.02826e-23
KIF11	2941.78	1.53695	0.149993	10.2468	1.22377e-24	7.94947e-23
NOP2	3214.12	1.15098	0.112361	10.2436	1.26475e-24	8.18765e-23
RBL1	1343.25	1.24118	0.121239	10.2375	1.34712e-24	8.6912e-23
AUNIP	266.421	1.71354	0.167635	10.2218	1.58303e-24	1.01442e-22
SH3BGR	223.364	-2.43461	0.238175	-10.2219	1.58135e-24	1.01442e-22
BRCA2	1333.89	1.74957	0.171434	10.2055	1.87431e-24	1.19703e-22
PUS7	1630.47	1.49727	0.146726	10.2045	1.89242e-24	1.20455e-22
MGAM	931.087	-3.70552	0.36339	-10.1971	2.04295e-24	1.29601e-22
TNFRSF10B	4534.68	1.33899	0.131403	10.1899	2.19929e-24	1.39053e-22
SOX4	12142.1	1.72671	0.169701	10.175	2.56345e-24	1.61005e-22
DCLK3	51.5681	2.2635	0.222556	10.1705	2.68597e-24	1.68144e-22
LEXM	46.6816	-3.34979	0.329519	-10.1657	2.82086e-24	1.76007e-22
HEBP1	2095.8	-1.43515	0.141221	-10.1624	2.91728e-24	1.80848e-22
TNFSF11	163.839	2.44844	0.240931	10.1624	2.91752e-24	1.80848e-22
HTRA4	49.8505	2.90031	0.285415	10.1617	2.93834e-24	1.81546e-22
POLQ	930.602	1.91005	0.187994	10.1601	2.98628e-24	1.83908e-22
CYP2D6	217.684	-2.66779	0.262729	-10.1541	3.17632e-24	1.94979e-22
CAB39L	1209.45	-2.0914	0.205991	-10.1529	3.2173e-24	1.96857e-22
RAD54B	273.761	1.56331	0.154033	10.1492	3.34199e-24	2.03829e-22
MYZAP	219.931	-2.10691	0.207602	-10.1488	3.3561e-24	2.04033e-22
MCM2	4057.47	1.51312	0.149171	10.1436	3.53927e-24	2.14482e-22
SULT1A1	1211.92	-2.0848	0.205679	-10.1362	3.81769e-24	2.30618e-22
PTGDR2	176.917	-2.52564	0.249186	-10.1356	3.84097e-24	2.31288e-22
SPDL1	997.889	1.18135	0.116592	10.1323	3.97052e-24	2.38332e-22
TEF	1217.59	-1.57759	0.15575	-10.129	4.10935e-24	2.45887e-22
KPNA2	7987.52	1.3813	0.136389	10.1277	4.16332e-24	2.48333e-22
HMGB3	2826.85	1.66199	0.164116	10.1269	4.19698e-24	2.49556e-22
LAMC2	13284.3	2.45896	0.243054	10.1169	4.64743e-24	2.75476e-22
PLK4	887.303	1.53149	0.15145	10.1122	4.87824e-24	2.88257e-22
C6ORF223	840.862	3.57343	0.354047	10.0931	5.9274e-24	3.48084e-22
NOX1	576.037	4.00944	0.398221	10.0684	7.62257e-24	4.44877e-22
TESMIN	521.92	2.02158	0.200995	10.0578	8.48448e-24	4.92151e-22
PLEKHG4	1575.3	2.25749	0.22445	10.0579	8.48304e-24	4.92151e-22
ENDOU	253.503	-4.98734	0.495977	-10.0556	8.6801e-24	5.01964e-22
FAM72C	47.7466	2.63601	0.262254	10.0514	9.06106e-24	5.22402e-22
ALPPL2	608.086	5.1281	0.510297	10.0492	9.25821e-24	5.32151e-22
GYS2	61.2303	-4.77784	0.475522	-10.0476	9.41493e-24	5.39524e-22
APLN	635.043	2.7802	0.276958	10.0384	1.03367e-23	5.90563e-22
FAM72D	74.2922	2.21319	0.220622	10.0316	1.10723e-23	6.30689e-22
UBE2T	1365.72	1.62807	0.162354	10.0279	1.14959e-23	6.52857e-22
SERPINH1	13164.8	1.35668	0.135322	10.0256	1.17656e-23	6.66179e-22
TXNDC5	1478.68	-1.73207	0.172902	-10.0176	1.27533e-23	7.19956e-22
HMMR	1501.31	1.81749	0.181454	10.0163	1.29294e-23	7.27727e-22
GTPBP4	3555.04	1.02997	0.102841	10.0152	1.30682e-23	7.33368e-22
KIF20A	1707.38	1.75	0.174836	10.0094	1.38607e-23	7.75545e-22
JCHAIN	55760.4	-3.8138	0.381072	-10.0081	1.40432e-23	7.83445e-22
DNMT3B	635.132	2.36214	0.236101	10.0048	1.45183e-23	8.07578e-22
PNPT1	2276.18	1.01104	0.101061	10.0042	1.45999e-23	8.09742e-22
TMEM206	527.275	1.02856	0.10287	9.99858	1.5459e-23	8.5489e-22
CSF2	44.2822	4.22616	0.42303	9.99023	1.6819e-23	9.27389e-22
HPCAL4	46.0611	-3.20422	0.320842	-9.98689	1.73956e-23	9.53641e-22
SASH1	2721.71	-1.61252	0.161473	-9.98636	1.74893e-23	9.56013e-22
ROGDI	1411.45	-1.16856	0.117028	-9.98533	1.76705e-23	9.59504e-22
CMTM5	17.2322	-3.70593	0.371143	-9.98519	1.7696e-23	9.59504e-22
COL5A2	13559.9	1.91475	0.19176	9.98514	1.77049e-23	9.59504e-22
ANKRD35	260.846	-2.62512	0.26313	-9.97652	1.93113e-23	1.04358e-21
PIM1	3648.77	-1.61292	0.161814	-9.96777	2.10917e-23	1.13655e-21
GSTM5	297.514	-2.68273	0.269285	-9.96241	2.22601e-23	1.19612e-21
MCM8	1857.64	1.33903	0.134415	9.96188	2.2379e-23	1.19911e-21
USP2	361.033	-2.47156	0.24821	-9.95752	2.33827e-23	1.24236e-21
ERCC6L	423.359	1.6965	0.170399	9.95606	2.37286e-23	1.25722e-21
DDX21	9804.92	1.0715	0.107684	9.95036	2.51264e-23	1.32757e-21
MYBL2	6166.85	2.08455	0.209524	9.94894	2.5488e-23	1.34293e-21
SULF1	14333.3	2.41819	0.243178	9.94412	2.67538e-23	1.40184e-21
GIP	130.168	-5.70657	0.574345	-9.93579	2.90876e-23	1.51993e-21
ACY3	1479.71	-2.77727	0.279643	-9.9315	3.03661e-23	1.58237e-21
RBKS	353.833	-1.4134	0.142352	-9.92897	3.11471e-23	1.61863e-21
MAF	3561.91	-1.70599	0.171844	-9.92757	3.15851e-23	1.6369e-21
C14ORF105	214.323	4.57028	0.460688	9.92056	3.38855e-23	1.75133e-21
BRCA1	1745.52	1.36781	0.137911	9.91806	3.47459e-23	1.79092e-21
TWNK	977.829	1.19862	0.120862	9.9173	3.50083e-23	1.79956e-21
TSPYL2	1248.72	-1.69805	0.171363	-9.90909	3.80097e-23	1.94856e-21
PKMYT1	1562.38	1.87682	0.189791	9.88887	4.65228e-23	2.37856e-21
LGI3	57.2276	-4.12102	0.416769	-9.888	4.69288e-23	2.39286e-21
CDC6	2295.89	2.30742	0.233473	9.88302	4.93259e-23	2.50835e-21
SPDYC	83.8041	4.36316	0.441522	9.88209	4.97824e-23	2.52479e-21
SP8	70.3074	5.39714	0.546458	9.87659	5.25916e-23	2.66015e-21
ACAA1	2346.24	-1.11917	0.113382	-9.87086	5.56833e-23	2.80905e-21
GAST	1109.46	-6.42495	0.651618	-9.85999	6.20548e-23	3.12216e-21
DNMT1	6174.84	1.10909	0.112526	9.85633	6.43611e-23	3.22963e-21
HSPD1	21998.5	1.27735	0.12965	9.85229	6.69991e-23	3.35314e-21
DHRS1	1237.2	-1.28214	0.13029	-9.84062	7.52452e-23	3.75592e-21
MMP13	105.498	3.80951	0.387562	9.82941	8.4106e-23	4.1872e-21
HEATR1	3807.01	1.1418	0.116169	9.82873	8.46769e-23	4.20459e-21
CYP4F22	131.297	-3.76346	0.383236	-9.82022	9.21441e-23	4.56342e-21
DLGAP5	1432.48	1.72721	0.176046	9.81112	1.00839e-22	4.98101e-21
LEAP2	134.505	-2.23327	0.227649	-9.81017	1.01793e-22	5.01511e-21
MSH5	395.771	1.88621	0.192313	9.808	1.04006e-22	5.11086e-21
GRIN2D	3159.11	2.49273	0.254423	9.79758	1.15313e-22	5.65184e-21
PPP1R1A	513.55	-3.97752	0.405998	-9.79689	1.161e-22	5.67574e-21
FXYD6	1655.07	-2.58107	0.263645	-9.78994	1.24369e-22	6.06436e-21
CKAP2	3111.79	1.49516	0.152728	9.78966	1.24717e-22	6.0657e-21
CAD	5747.69	1.12837	0.11535	9.7822	1.34257e-22	6.51299e-21
P4HA3	225.423	2.10857	0.21572	9.77457	1.44775e-22	6.98749e-21
TTK	1260.58	1.83623	0.18788	9.77342	1.46421e-22	7.04901e-21
C16ORF59	334.96	1.68654	0.172603	9.77119	1.4968e-22	7.18767e-21
RNF222	59.3195	-4.51323	0.461997	-9.76896	1.53013e-22	7.32917e-21
CKMT2	168.787	-2.72395	0.278924	-9.7659	1.57712e-22	7.53523e-21
CSAG3	63.3372	7.06531	0.723849	9.76074	1.65938e-22	7.9083e-21
GNG7	626.858	-2.29464	0.235259	-9.7537	1.7786e-22	8.45525e-21
DPY19L1	3418.86	1.28667	0.131949	9.75128	1.82164e-22	8.63823e-21
ATP13A3	9988.57	1.09315	0.112321	9.73238	2.19402e-22	1.03781e-20
ALDH6A1	2343.95	-1.21904	0.125578	-9.70745	2.80263e-22	1.31911e-20
LGI4	297.447	-2.26335	0.233176	-9.70664	2.82483e-22	1.32627e-20
TOM1L2	4026.55	-1.35432	0.139531	-9.70624	2.83607e-22	1.32826e-20
G6PC	65.6565	-5.23245	0.539332	-9.70172	2.96465e-22	1.38506e-20
GRM8	66.1397	2.74042	0.282573	9.6981	3.07166e-22	1.43153e-20
ANGPT2	973.387	1.68285	0.173554	9.69637	3.12425e-22	1.45247e-20
TOPBP1	3583.97	1.02937	0.106166	9.69581	3.14133e-22	1.45684e-20
CYP27B1	274.038	2.1013	0.216776	9.69344	3.21498e-22	1.48736e-20
ANKRD31	36.4344	-2.39925	0.247524	-9.69304	3.22783e-22	1.48967e-20
HOXC13	170.237	5.2894	0.546039	9.68685	3.42927e-22	1.5788e-20
NPSR1	441.298	4.9551	0.511932	9.67921	3.69543e-22	1.69721e-20
ATP5J	6632.13	-1.1389	0.117731	-9.67369	3.90043e-22	1.78704e-20
MMP10	294.085	3.52729	0.364694	9.67192	3.96872e-22	1.81394e-20
SOX9	15471	1.62437	0.168068	9.66493	4.24924e-22	1.93749e-20
ULBP1	72.9396	3.30724	0.342398	9.65903	4.50107e-22	2.04739e-20
RFWD3	2927	1.00535	0.104091	9.65842	4.52788e-22	2.05466e-20
CIDEC	580.907	-3.77613	0.391015	-9.65727	4.57924e-22	2.07301e-20
CBX7	2050.8	-1.7898	0.18539	-9.65425	4.71581e-22	2.12469e-20
LEFTY1	541.698	5.05858	0.524095	9.65202	4.81962e-22	2.16632e-20
UBE2C	4427.88	2.0369	0.211136	9.64731	5.04635e-22	2.26286e-20
CCNF	1725.33	1.45701	0.151109	9.64209	5.30951e-22	2.37526e-20
QSOX2	1833.27	1.18684	0.1231	9.64127	5.35241e-22	2.38881e-20
S100B	269.833	-2.40543	0.249545	-9.63924	5.45917e-22	2.43074e-20
TMEM253	100.69	-2.99344	0.310591	-9.63789	5.53125e-22	2.45707e-20
ARHGAP10	1340.06	-1.80499	0.187433	-9.63008	5.96848e-22	2.6451e-20
HOXA9	268.093	3.81899	0.396594	9.62948	6.00345e-22	2.65439e-20
CSTA	6334.34	-4.7447	0.492848	-9.6271	6.14384e-22	2.70386e-20
DHDH	135.718	-2.60387	0.270483	-9.62672	6.16687e-22	2.70565e-20
RHPN1	1100.53	1.77551	0.184439	9.62656	6.17643e-22	2.70565e-20
MEX3A	703.529	2.47927	0.257887	9.61378	6.99322e-22	3.05639e-20
ACBD4	712.898	-1.06046	0.110402	-9.60546	7.58168e-22	3.30596e-20
MTTP	1888.79	-4.72372	0.491949	-9.60205	7.83691e-22	3.40942e-20
NCAPG	1401.42	1.70302	0.177541	9.59224	8.61963e-22	3.74135e-20
SHCBP1	722.844	1.46659	0.152903	9.59169	8.66515e-22	3.75189e-20
TMEM120A	2090.6	-1.19818	0.124922	-9.59148	8.68346e-22	3.75189e-20
RFC4	1168.34	1.13832	0.1187	9.5899	8.8173e-22	3.80106e-20
AURKA	2552.47	1.80448	0.188241	9.58597	9.15905e-22	3.93943e-20
TTYH3	14821.6	1.55288	0.162022	9.58436	9.30301e-22	3.98329e-20
DHRS7	3022.06	-1.29737	0.135417	-9.5805	9.65758e-22	4.12579e-20
NCAPH	1281.91	1.64269	0.171472	9.57996	9.70825e-22	4.13812e-20
CLEC5A	215.281	2.52217	0.263345	9.57744	9.94812e-22	4.23085e-20
EZH2	1623.13	1.41698	0.148015	9.57325	1.03593e-21	4.38604e-20
PRKCG	336.531	3.40872	0.35642	9.56376	1.13551e-21	4.79695e-20
MKNK2	11727	-1.19471	0.124967	-9.56025	1.17473e-21	4.95163e-20
HSPA2	1414.13	-2.33619	0.244393	-9.55916	1.18712e-21	4.99273e-20
DCAF13	3208.28	1.24421	0.130168	9.5585	1.19476e-21	5.01376e-20
CLDN6	288.45	5.4018	0.565409	9.55379	1.2504e-21	5.22416e-20
SKA1	621.291	1.72389	0.180494	9.55095	1.28512e-21	5.35742e-20
SPINK5	7113.43	-4.55206	0.476785	-9.5474	1.32986e-21	5.53175e-20
ZNF670-ZNF695	31.5115	2.03216	0.212944	9.54318	1.38516e-21	5.74917e-20
ACOX3	1213.94	-1.00682	0.105516	-9.54189	1.40257e-21	5.79606e-20
IGF2BP3	869.604	3.17617	0.332861	9.54202	1.40078e-21	5.79606e-20
MASTL	1166.81	1.08904	0.114138	9.5414	1.40914e-21	5.81055e-20
FCGR1A	261.857	2.14895	0.22523	9.54114	1.41276e-21	5.81283e-20
ACO2	7199.21	-1.06248	0.111439	-9.53424	1.50994e-21	6.19925e-20
MSH2	1954.47	1.07675	0.112951	9.53289	1.52971e-21	6.26684e-20
PLAU	4636.34	2.02801	0.212825	9.52899	1.58815e-21	6.49226e-20
EVX1	103.293	4.90213	0.514541	9.52719	1.61604e-21	6.59203e-20
CT83	234.389	5.26866	0.553142	9.52497	1.65094e-21	6.71997e-20
POP1	654.985	1.2126	0.127329	9.52337	1.67652e-21	6.80947e-20
C16ORF89	564.435	-3.50887	0.368914	-9.51135	1.88197e-21	7.6276e-20
DEPDC1B	1042.21	1.74488	0.183477	9.51008	1.90512e-21	7.70499e-20
COX7A1	475.683	-1.98298	0.20852	-9.50979	1.91049e-21	7.71023e-20
CXCL8	6392.9	3.2505	0.341818	9.50943	1.91716e-21	7.72074e-20
DHRS11	2373.23	-2.09361	0.220385	-9.49979	2.10313e-21	8.45173e-20
SIGLEC11	65.3313	-2.66967	0.28113	-9.4962	2.17684e-21	8.72946e-20
SCARA5	695.009	-3.35673	0.353531	-9.49485	2.2053e-21	8.82494e-20
MMP7	7471.55	4.00531	0.421884	9.49387	2.22616e-21	8.88964e-20
FOXD2	572.277	1.99704	0.210363	9.49333	2.23778e-21	8.91725e-20
ZFP36	25432.2	-1.77171	0.186685	-9.49034	2.30272e-21	9.1568e-20
HADH	3892.26	-1.15838	0.122176	-9.48126	2.51237e-21	9.96959e-20
TGIF1	4789.53	1.0039	0.105886	9.48098	2.51914e-21	9.97559e-20
TONSL	2763.69	1.48644	0.15691	9.4732	2.71401e-21	1.07026e-19
ANXA1	22152.1	-3.00372	0.317117	-9.47195	2.74654e-21	1.08084e-19
RXRG	37.1231	-3.21778	0.339766	-9.47057	2.78309e-21	1.09295e-19
RNASE1	16124	-2.28693	0.241574	-9.46678	2.88602e-21	1.13103e-19
CXCL9	6817.38	3.11514	0.329133	9.4647	2.94392e-21	1.15135e-19
IGFBP1	100.619	4.6398	0.490333	9.46254	3.00548e-21	1.173e-19
MYOT	65.1888	-2.60893	0.276156	-9.44732	3.4763e-21	1.35397e-19
HAVCR1	137.318	4.31423	0.45669	9.44673	3.49574e-21	1.35875e-19
F2R	5074.96	1.49156	0.157935	9.44412	3.584e-21	1.39021e-19
CDC45	857.411	1.65503	0.175251	9.44376	3.59645e-21	1.39219e-19
MALL	1015.75	-2.5575	0.271066	-9.43499	3.91017e-21	1.51055e-19
TARBP1	2518.15	1.13172	0.120093	9.42372	4.35368e-21	1.67426e-19
LRRC3	785.38	-1.84973	0.196288	-9.42356	4.36043e-21	1.67426e-19
MCM4	7280.6	1.40399	0.149017	9.42171	4.43794e-21	1.70058e-19
KCNA5	145.32	-3.08995	0.328244	-9.41359	4.79493e-21	1.83368e-19
PARP14	8678.81	1.2726	0.135201	9.41262	4.83934e-21	1.84693e-19
ACTL8	117.68	5.31695	0.56546	9.40288	5.30916e-21	2.02217e-19
OSGIN1	546.965	-1.88112	0.200188	-9.39675	5.62764e-21	2.1349e-19
CFAP47	56.625	4.5076	0.479753	9.39568	5.685e-21	2.15236e-19
CHTF18	1211.49	1.41102	0.15019	9.39486	5.72922e-21	2.16478e-19
RHOB	24130.5	-1.87121	0.199188	-9.39419	5.76592e-21	2.17431e-19
MYOC	747.986	-5.0894	0.541812	-9.39329	5.81525e-21	2.18857e-19
CASTOR1	77.8572	-1.72323	0.183534	-9.38915	6.04867e-21	2.2719e-19
CST2	255.695	3.34395	0.356185	9.38825	6.10037e-21	2.2868e-19
CRY2	2024.26	-1.11491	0.118853	-9.38058	6.56082e-21	2.45455e-19
ELL2	3282.38	-1.49675	0.159603	-9.37795	6.72653e-21	2.51159e-19
HLF	699.693	-2.94781	0.314383	-9.37648	6.821e-21	2.54186e-19
GFRA2	103.844	-2.54924	0.271985	-9.37272	7.06851e-21	2.62893e-19
PLAC9	338.956	-2.06874	0.220763	-9.37085	7.19491e-21	2.6707e-19
MXI1	2363.64	-1.24797	0.133216	-9.36805	7.38865e-21	2.73726e-19
PER1	4578.73	-1.84913	0.197697	-9.35337	8.48968e-21	3.13292e-19
MSLNL	52.0736	4.56407	0.488077	9.35113	8.67176e-21	3.1939e-19
THBS2	10416	2.47496	0.265119	9.33527	1.00731e-20	3.70283e-19
LCT	148.981	-4.56714	0.489272	-9.33456	1.01415e-20	3.72077e-19
IGFL2	113.118	3.6781	0.394477	9.32399	1.12044e-20	4.09489e-19
AMH	268.074	3.0546	0.327778	9.31909	1.17339e-20	4.27195e-19
FCGR3A	2896.53	2.23226	0.23956	9.31814	1.18394e-20	4.30212e-19
FGL2	5015.63	-2.47738	0.266007	-9.31321	1.24026e-20	4.49814e-19
HASPIN	438.306	1.59446	0.171304	9.30778	1.30528e-20	4.7249e-19
MTHFD2	4348.32	1.21122	0.13018	9.3042	1.35e-20	4.87748e-19
FXYD1	79.8428	-2.68054	0.288162	-9.30221	1.37556e-20	4.96037e-19
ATR	2273.27	1.06307	0.114284	9.302	1.37834e-20	4.96099e-19
GCNT4	715.416	-2.62058	0.28212	-9.28889	1.55911e-20	5.59041e-19
POLE2	518.3	1.29624	0.139634	9.28318	1.64498e-20	5.88717e-19
TIGD1	302.434	1.36181	0.14676	9.27917	1.70803e-20	6.1013e-19
BMP8A	240.45	1.86024	0.200538	9.27622	1.75593e-20	6.26063e-19
MICALL1	3994.92	-1.3025	0.140516	-9.26941	1.8717e-20	6.66088e-19
NCAPD3	2969.71	1.14352	0.123441	9.26363	1.97596e-20	7.01872e-19
PLA2G7	919.248	2.12805	0.229828	9.25929	2.05797e-20	7.29637e-19
CYP3A4	1110.46	-4.76396	0.514736	-9.25516	2.13904e-20	7.56966e-19
DAB1	193.624	-3.14941	0.340436	-9.25113	2.22128e-20	7.83146e-19
DENND2C	392.005	-2.62063	0.283728	-9.23644	2.54828e-20	8.96767e-19
PYGM	377.82	-3.02965	0.328481	-9.22323	2.88283e-20	1.01075e-18
CRYL1	2511.5	-1.58198	0.171519	-9.22336	2.87922e-20	1.01075e-18
OTOP3	338.4	-5.03203	0.545846	-9.21877	3.00526e-20	1.05173e-18
GSTM2	577.85	-1.82344	0.197838	-9.21684	3.05989e-20	1.06888e-18
MAGEA4	510.938	8.87378	0.963186	9.21295	3.17291e-20	1.10429e-18
MATN3	419.686	2.68058	0.290977	9.21235	3.19074e-20	1.10846e-18
PUS1	1439.15	1.0135	0.110029	9.21121	3.2246e-20	1.11817e-18
PARPBP	802.591	1.39481	0.151437	9.21055	3.24468e-20	1.12308e-18
PTGS1	2203.04	-1.86678	0.202819	-9.20414	3.44411e-20	1.18563e-18
COL3A1	135136	2.08104	0.226133	9.2027	3.49076e-20	1.19951e-18
CENPK	622.254	1.44554	0.15709	9.20202	3.51292e-20	1.20494e-18
SLCO1B3	147.39	5.28004	0.574034	9.19812	3.64266e-20	1.24718e-18
EPM2A	410.183	-1.74024	0.189268	-9.19455	3.76555e-20	1.28694e-18
IL17RB	1572.81	1.85186	0.201476	9.1915	3.87417e-20	1.32168e-18
ORC1	668.864	1.59903	0.173984	9.19068	3.90354e-20	1.32931e-18
DUSP27	474.418	5.66768	0.616871	9.18779	4.00992e-20	1.36308e-18
BTBD16	126.665	2.86205	0.311522	9.1873	4.02823e-20	1.36686e-18
FRMD5	520.911	1.99979	0.217944	9.17571	4.48616e-20	1.51953e-18
ACE2	1926.39	-3.60015	0.393129	-9.15768	5.30235e-20	1.78641e-18
SLC23A1	170.203	-2.71495	0.296643	-9.15227	5.5752e-20	1.87169e-18
TPM1	25762.5	-2.1082	0.230469	-9.14743	5.83044e-20	1.95392e-18
CHIT1	502.31	3.86589	0.422898	9.14142	6.16369e-20	2.06196e-18
COMP	1345.95	3.72202	0.407294	9.13842	6.33697e-20	2.11247e-18
VIT	101.739	-2.90013	0.317414	-9.13673	6.43667e-20	2.13819e-18
KCNE2	516.569	-4.30649	0.471378	-9.13597	6.48256e-20	2.14967e-18
DSTN	29713.3	-1.42766	0.156338	-9.13191	6.73027e-20	2.2244e-18
SLC51B	175.527	-2.96612	0.324809	-9.13189	6.73137e-20	2.2244e-18
KLF9	4826.83	-1.80965	0.198249	-9.12816	6.9671e-20	2.29829e-18
ANKRD9	2698.92	-1.18749	0.130103	-9.12731	7.02254e-20	2.31256e-18
PLCD1	995.475	-1.42777	0.156542	-9.12069	7.46486e-20	2.45396e-18
FOXH1	87.8314	3.35458	0.367822	9.12014	7.5027e-20	2.46213e-18
CYB5A	3609.62	-1.21307	0.133319	-9.09901	9.11567e-20	2.97601e-18
ALDOB	13710.8	-4.43785	0.488047	-9.09309	9.62638e-20	3.13734e-18
ARHGEF38	702.979	1.9088	0.209928	9.09264	9.66603e-20	3.14486e-18
SUV39H2	832.573	1.01418	0.111544	9.09215	9.70973e-20	3.15367e-18
APOC1	2733.11	2.535	0.278827	9.09166	9.75413e-20	3.16267e-18
SMC2	2922.92	1.12539	0.123845	9.08707	1.01741e-19	3.29321e-18
AIF1L	1056.96	-2.48284	0.273268	-9.08573	1.03002e-19	3.32836e-18
RGS2	3368.9	-1.9551	0.2152	-9.08504	1.03658e-19	3.34386e-18
LRRC4	211.709	-2.00844	0.221106	-9.08361	1.05035e-19	3.38251e-18
DHX34	2450.89	1.02344	0.112714	9.08004	1.08539e-19	3.48353e-18
ERICH4	72.5203	-3.95295	0.435411	-9.07867	1.09907e-19	3.52149e-18
MYO1B	4937.83	1.23565	0.136168	9.07445	1.14254e-19	3.64843e-18
TCP11L2	746.905	-1.48002	0.163097	-9.07446	1.14244e-19	3.64843e-18
WISP2	193.964	-3.11383	0.343164	-9.07388	1.14848e-19	3.66123e-18
C3ORF18	243.273	-1.71088	0.18881	-9.06137	1.28819e-19	4.08602e-18
NUSAP1	3171.75	1.41036	0.155644	9.06141	1.2877e-19	4.08602e-18
APOA2	236.5	5.62562	0.620829	9.06147	1.28708e-19	4.08602e-18
FAM180B	14.97	-3.534	0.390136	-9.05838	1.32397e-19	4.18551e-18
TM6SF2	520.665	-3.37783	0.372904	-9.05818	1.32649e-19	4.18651e-18
PXMP2	908.108	-1.33008	0.146897	-9.05452	1.37169e-19	4.32196e-18
WDR72	1691.96	3.27684	0.361909	9.05432	1.3742e-19	4.32271e-18
CCR8	42.9471	2.39862	0.264991	9.05168	1.40782e-19	4.4138e-18
GPAT3	659.838	-2.07526	0.229313	-9.04988	1.43127e-19	4.47991e-18
LEMD1	152.394	2.95015	0.326024	9.04888	1.44442e-19	4.51363e-18
NR4A3	1480.07	-2.46675	0.272649	-9.04733	1.46501e-19	4.57045e-18
PITX1	6260.22	-2.10575	0.232784	-9.04591	1.48417e-19	4.62263e-18
CORIN	221.761	2.27818	0.251932	9.04284	1.52653e-19	4.73899e-18
PRSS27	708.339	-3.92075	0.433602	-9.04228	1.5344e-19	4.75564e-18
NUP107	2538.19	1.16593	0.129025	9.03646	1.61828e-19	5.00743e-18
TMEM154	1265.47	-2.21363	0.245137	-9.03018	1.71388e-19	5.29461e-18
CCNB2	2193.42	1.43194	0.158777	9.01858	1.90537e-19	5.8766e-18
CBX2	832.418	2.40339	0.266579	9.01568	1.95657e-19	6.02471e-18
SULT1A2	238.477	-2.87365	0.318882	-9.01163	2.0302e-19	6.24129e-18
MSR1	1650.94	1.95412	0.216858	9.01105	2.04101e-19	6.26439e-18
BCO1	448.213	-2.61715	0.290506	-9.00893	2.08075e-19	6.37604e-18
NAP1L5	277.906	-1.65306	0.183565	-9.00531	2.15058e-19	6.5688e-18
CSE1L	9627.79	1.09119	0.121211	9.00238	2.20885e-19	6.73236e-18
BTD	1328.95	-1.1398	0.126612	-9.00226	2.21123e-19	6.73236e-18
TRPM2	1095.37	1.58668	0.176268	9.00157	2.22512e-19	6.76379e-18
EHD3	1183.06	-1.98812	0.221413	-8.97928	2.7255e-19	8.24517e-18
MUC16	1093.95	4.43831	0.494611	8.97333	2.87676e-19	8.6889e-18
ADHFE1	153.683	-2.33793	0.260705	-8.96771	3.02734e-19	9.12918e-18
ADAMTS1	4124.68	-2.00554	0.223646	-8.96746	3.03431e-19	9.13569e-18
ZNF195	1663.63	1.08446	0.120987	8.96344	3.14703e-19	9.46004e-18
SASS6	686.752	1.03614	0.115599	8.96324	3.15283e-19	9.46247e-18
ARHGAP39	1426.59	1.40666	0.156957	8.96209	3.18592e-19	9.54669e-18
JUN	16136.8	-1.44564	0.161333	-8.96063	3.22832e-19	9.65847e-18
CCNE1	1298.59	2.61886	0.292312	8.95911	3.27304e-19	9.77687e-18
C17ORF53	436.105	1.36739	0.152701	8.95473	3.40578e-19	1.01574e-17
DSN1	1414.32	1.05604	0.117937	8.95425	3.42041e-19	1.0185e-17
PODXL	6863.5	1.2541	0.14008	8.95273	3.46786e-19	1.03101e-17
ELFN2	277.529	3.37261	0.376868	8.94904	3.58572e-19	1.06438e-17
PRADC1	799.88	-1.17818	0.131681	-8.94721	3.64575e-19	1.08051e-17
TYMS	2345.64	1.39494	0.155928	8.94601	3.6858e-19	1.09067e-17
CENPA	579.493	1.67262	0.187096	8.9399	3.89507e-19	1.1508e-17
ZNF761	1321.19	1.29955	0.145453	8.9345	4.09011e-19	1.20655e-17
KIF24	723.876	1.38592	0.155149	8.93286	4.15137e-19	1.22272e-17
ELOVL4	142.603	-2.43188	0.272276	-8.93165	4.19686e-19	1.2342e-17
SPINK2	21.4416	-3.35538	0.375735	-8.93019	4.25261e-19	1.24866e-17
SLCO1A2	50.3814	4.10709	0.460157	8.92541	4.44069e-19	1.29986e-17
CYSRT1	566.148	-3.58592	0.401762	-8.92547	4.43829e-19	1.29986e-17
FIGNL1	1102.53	1.12686	0.126276	8.92374	4.50786e-19	1.31749e-17
LY6G6C	196.972	-3.83487	0.430064	-8.91698	4.79176e-19	1.39616e-17
MTUS2	98.3358	-3.10535	0.348391	-8.91341	4.94855e-19	1.43963e-17
MAL	5088.56	-4.9489	0.555246	-8.91299	4.96726e-19	1.44286e-17
ADAMTS18	72.2023	2.65426	0.297817	8.91239	4.99446e-19	1.44855e-17
CCL7	34.3798	3.91077	0.439015	8.90806	5.1931e-19	1.50156e-17
PTN	708.489	-2.28992	0.257401	-8.89632	5.77294e-19	1.66452e-17
ST6GALNAC6	1753.75	-1.31745	0.14809	-8.89629	5.77421e-19	1.66452e-17
PRKN	196.12	-1.96173	0.220603	-8.89262	5.96863e-19	1.71795e-17
AHNAK	57212.8	-1.51653	0.170632	-8.8877	6.23846e-19	1.7929e-17
ITGAX	1628.46	1.71521	0.192997	8.88723	6.26503e-19	1.79781e-17
DUSP5	1918.84	-1.98217	0.22306	-8.88626	6.3202e-19	1.8109e-17
PRKDC	17602.8	1.08596	0.122218	8.88543	6.36739e-19	1.82167e-17
MFAP2	1431.35	2.11009	0.237595	8.88103	6.62455e-19	1.88954e-17
SAPCD2	3235.95	1.80569	0.203359	8.87932	6.72687e-19	1.91584e-17
CALCOCO1	4106.69	-1.15222	0.129862	-8.87269	7.14019e-19	2.02819e-17
KLF8	362.48	-2.10551	0.237407	-8.86879	7.39436e-19	2.09651e-17
TNFRSF11B	899.309	3.00154	0.338628	8.86383	7.73112e-19	2.18871e-17
GUCA2B	94.779	-4.54002	0.512261	-8.86271	7.80926e-19	2.20754e-17
JDP2	1408.72	-1.14503	0.129213	-8.86156	7.89016e-19	2.22709e-17
SFRP4	5603.48	3.11262	0.351258	8.86134	7.90563e-19	2.22814e-17
GAL3ST2	177.19	3.393	0.383141	8.85576	8.31137e-19	2.33902e-17
IL1RN	8300.58	-2.92127	0.329991	-8.85257	8.55257e-19	2.40334e-17
ZGRF1	420.976	1.2326	0.139392	8.84267	9.346e-19	2.62241e-17
ADAMTSL1	549.713	-1.97495	0.223444	-8.83868	9.68562e-19	2.71369e-17
EFS	515.403	-2.10533	0.238208	-8.83821	9.72647e-19	2.71586e-17
ACADM	2685.34	-1.06773	0.12081	-8.8381	9.7363e-19	2.71586e-17
HPGD	5320.79	-2.57529	0.291379	-8.83828	9.72056e-19	2.71586e-17
KLF4	7250.4	-1.70361	0.192955	-8.82903	1.0559e-18	2.9324e-17
NT5DC4	41.4524	2.58089	0.292338	8.82845	1.06139e-18	2.94335e-17
DEPDC1	1194.91	1.64519	0.186443	8.82407	1.10375e-18	3.05187e-17
MPP1	1423.24	-1.68584	0.191253	-8.81472	1.19989e-18	3.31287e-17
PRSS51	78.1344	3.263	0.370275	8.81237	1.22526e-18	3.378e-17
PDLIM2	1688.93	-1.37324	0.1559	-8.80842	1.26918e-18	3.49401e-17
RTEL1-TNFRSF6B	393.851	1.60442	0.182157	8.80789	1.27521e-18	3.50555e-17
FAM107A	686.156	-2.33389	0.265045	-8.80565	1.301e-18	3.57126e-17
PLK1	3890.69	1.52845	0.173652	8.80179	1.34647e-18	3.69073e-17
SIDT2	4780.77	-1.15602	0.131399	-8.79778	1.39547e-18	3.81951e-17
GEN1	1316.57	1.16851	0.132883	8.79355	1.44911e-18	3.96062e-17
BTC	561.238	-1.81487	0.206437	-8.79137	1.47746e-18	4.03231e-17
MMP8	28.1905	4.13213	0.470033	8.79114	1.48044e-18	4.03463e-17
ZNF485	232.368	1.06039	0.120651	8.78889	1.51047e-18	4.11057e-17
CPXM1	1094.82	2.16166	0.24609	8.78402	1.5773e-18	4.28014e-17
PAICS	8169.99	1.07408	0.122289	8.78313	1.58994e-18	4.30827e-17
RDH12	190.848	-3.104	0.353425	-8.78263	1.59697e-18	4.32116e-17
MAPK3	9171.05	-1.14792	0.130796	-8.77639	1.68799e-18	4.56094e-17
CCDC69	3576.57	-2.10086	0.239426	-8.77456	1.71578e-18	4.62943e-17
SLX4IP	998.52	1.0448	0.119082	8.77378	1.72761e-18	4.65474e-17
CKB	9472.17	-2.54875	0.290533	-8.77268	1.74466e-18	4.69399e-17
ASPA	162.753	-2.33594	0.266589	-8.76232	1.9127e-18	5.1243e-17
EVA1A	240.845	2.35066	0.26833	8.76034	1.9467e-18	5.20804e-17
KNL1	1819.99	1.50556	0.171971	8.75475	2.04562e-18	5.45728e-17
GID4	929.169	-1.00294	0.114567	-8.75417	2.05604e-18	5.47738e-17
CXCL6	525.712	3.39745	0.388195	8.75189	2.09804e-18	5.58144e-17
LRRC3B	9.83928	-2.96062	0.338372	-8.74961	2.14099e-18	5.67975e-17
C11ORF86	582.152	-4.11729	0.470584	-8.74932	2.14635e-18	5.68603e-17
CENPN	1114.5	1.12571	0.128722	8.74532	2.22385e-18	5.88311e-17
KNSTRN	1186.21	1.13925	0.130341	8.74056	2.3196e-18	6.12788e-17
FABP2	1261.35	-4.72334	0.540548	-8.73805	2.37167e-18	6.25673e-17
MET	8851.44	1.84259	0.210905	8.73656	2.40321e-18	6.3191e-17
CDKN1A	8338.03	-1.45007	0.165973	-8.73675	2.39911e-18	6.3191e-17
CYP4F2	493.812	-3.97668	0.455182	-8.73646	2.40531e-18	6.3191e-17
PBK	1446.72	1.8278	0.209244	8.73526	2.43102e-18	6.3778e-17
DERL3	2049.14	-2.44009	0.279407	-8.73311	2.47754e-18	6.48194e-17
MCM3	7449	1.02784	0.117693	8.73323	2.4751e-18	6.48194e-17
BMP1	3149.86	1.12966	0.129393	8.73046	2.5364e-18	6.62679e-17
ERFE	158.14	2.30169	0.263753	8.72672	2.62164e-18	6.84006e-17
GNA11	10272.6	-1.00847	0.115572	-8.72591	2.64043e-18	6.87963e-17
TICRR	1139.26	1.61575	0.18526	8.72155	2.74426e-18	7.14035e-17
ARC	274.714	-3.51711	0.403313	-8.72054	2.7688e-18	7.19432e-17
KRTAP4-1	32.8379	6.00636	0.688922	8.71849	2.81938e-18	7.31572e-17
ALDH3A2	5576.93	-1.16818	0.134101	-8.71123	3.00606e-18	7.77885e-17
LAMB4	35.7437	-2.67243	0.306821	-8.71007	3.03692e-18	7.848e-17
P2RY14	448.635	-2.20476	0.253137	-8.70975	3.04554e-18	7.85955e-17
TMEM100	327.046	-3.00172	0.344846	-8.70451	3.18945e-18	8.20861e-17
APOA4	7926.91	-6.4887	0.745475	-8.70411	3.20067e-18	8.22632e-17
CREB3L3	1570.89	-3.89278	0.447443	-8.70006	3.31697e-18	8.50221e-17
DCBLD1	1590.73	1.01101	0.116327	8.69111	3.58905e-18	9.16246e-17
BOP1	4650.95	1.20234	0.138379	8.68879	3.66325e-18	9.33932e-17
ACTBL2	36.6189	3.54948	0.40871	8.68459	3.80111e-18	9.66481e-17
PEBP4	31.3112	-3.20121	0.368736	-8.68156	3.90364e-18	9.9122e-17
KRT23	1491.16	4.01231	0.462377	8.67758	4.04288e-18	1.0252e-16
CDC25B	7913.7	1.46682	0.169052	8.6767	4.07406e-18	1.03111e-16
SPINK7	495.406	-5.77415	0.665483	-8.67662	4.07702e-18	1.03111e-16
CXCL1	4723.81	2.69183	0.31033	8.67409	4.1687e-18	1.05149e-16
TGM3	5477.93	-5.37074	0.619462	-8.67	4.32106e-18	1.08847e-16
DNAJC2	2333.33	1.03933	0.119977	8.66272	4.60654e-18	1.15731e-16
NOP56	8067.48	1.02879	0.118785	8.66091	4.67998e-18	1.1742e-16
IL20RB	308.175	-3.0387	0.350884	-8.66015	4.71157e-18	1.18057e-16
TNNI3	100.083	3.4394	0.397222	8.65863	4.77469e-18	1.19481e-16
TRMT6	1442.21	1.053	0.121624	8.65786	4.80721e-18	1.20136e-16
PMEPA1	12583.3	2.08097	0.240431	8.65519	4.92085e-18	1.22814e-16
KRT7	9870.98	3.27065	0.377911	8.65455	4.94864e-18	1.23345e-16
GLUL	23209.2	-1.25419	0.144958	-8.65206	5.05765e-18	1.25897e-16
NLRX1	1568.82	-1.16075	0.134184	-8.65042	5.13124e-18	1.27561e-16
PIMREG	453.005	1.54507	0.178693	8.64652	5.30938e-18	1.31817e-16
SLC25A20	1168.95	-1.1703	0.13536	-8.64584	5.34104e-18	1.3243e-16
XPO5	4832.29	1.19108	0.137845	8.6407	5.58687e-18	1.38344e-16
COL22A1	485.937	2.86675	0.331894	8.63755	5.74334e-18	1.42033e-16
HPSE2	148.244	-3.46393	0.401058	-8.63699	5.77113e-18	1.42535e-16
PKD2L1	37.2554	2.33146	0.269947	8.63674	5.78399e-18	1.42667e-16
FLRT1	89.3031	-2.39847	0.277776	-8.63454	5.89619e-18	1.45245e-16
RNF122	581.324	-1.33148	0.154254	-8.63175	6.04177e-18	1.48639e-16
PLOD3	8963.57	1.26679	0.14677	8.63112	6.07526e-18	1.49269e-16
FAM81A	563.166	1.73375	0.200937	8.62834	6.22494e-18	1.52749e-16
MPC1	2378.18	-1.12968	0.130939	-8.62751	6.27026e-18	1.53662e-16
COL1A2	121903	1.89128	0.219251	8.62608	6.34896e-18	1.5539e-16
CPO	16.2305	-2.74347	0.318077	-8.62515	6.40061e-18	1.56452e-16
TMC7	1106.48	1.65083	0.191447	8.62292	6.52699e-18	1.59336e-16
PPP1R3C	723.166	-2.78612	0.323266	-8.61867	6.77381e-18	1.65026e-16
CDCA8	1929.62	1.4093	0.163519	8.6186	6.7775e-18	1.65026e-16
NCAM1	1030.82	-2.85937	0.331829	-8.61699	6.87374e-18	1.67155e-16
SLC25A42	493.917	-1.08941	0.126551	-8.60846	7.40494e-18	1.79385e-16
CCDC14	2281.17	1.10842	0.128777	8.60729	7.48086e-18	1.80991e-16
BCKDHA	252.206	-1.06321	0.123528	-8.60707	7.49498e-18	1.81102e-16
GGN	85.1273	-1.56006	0.181323	-8.60375	7.71516e-18	1.86185e-16
PSD	1363.64	-2.95977	0.344024	-8.6034	7.7388e-18	1.86518e-16
CXCL10	2695.08	2.85921	0.33235	8.60299	7.76642e-18	1.86946e-16
FOSB	7067.72	-2.83231	0.329484	-8.59621	8.23939e-18	1.97579e-16
MXD1	6569.27	-1.66518	0.193822	-8.59128	8.6006e-18	2.05618e-16
FMNL2	3103.97	1.06025	0.123412	8.59119	8.60718e-18	2.05618e-16
GDPD2	246.929	-2.86327	0.33329	-8.59092	8.6274e-18	2.05842e-16
ADA	1117.38	-1.80039	0.209664	-8.58706	8.92202e-18	2.12337e-16
SPX	25.1085	-3.01446	0.351281	-8.58133	9.37853e-18	2.22365e-16
CEP72	655.734	1.54413	0.180106	8.57347	1.00413e-17	2.37781e-16
CD3EAP	385	1.22682	0.143164	8.56932	1.04094e-17	2.46192e-16
NDRG2	3420.48	-1.45123	0.169462	-8.56376	1.09241e-17	2.58042e-16
FOXE3	25.0977	3.29795	0.385592	8.55294	1.19991e-17	2.82381e-16
PDK4	7610.95	-2.73453	0.319864	-8.54905	1.24108e-17	2.91708e-16
RNASE7	178.717	-5.29244	0.61914	-8.54804	1.25193e-17	2.93894e-16
ASB11	25.7478	-3.74447	0.438119	-8.5467	1.26655e-17	2.96958e-16
ALPI	1347.55	-4.43854	0.519712	-8.54039	1.33774e-17	3.12491e-16
FEN1	2280.45	1.09173	0.127829	8.54051	1.33625e-17	3.12491e-16
DUSP1	15811.3	-1.82509	0.213715	-8.53986	1.34381e-17	3.13522e-16
TOMM34	3691.61	1.11011	0.130095	8.5331	1.42476e-17	3.32e-16
OTOP2	19.4502	-3.94953	0.462903	-8.53209	1.4373e-17	3.34511e-16
ACBD7	90.0795	2.32645	0.272725	8.53039	1.45859e-17	3.38635e-16
C11ORF96	5175.97	-2.04226	0.239451	-8.52896	1.47671e-17	3.42423e-16
GJB2	5286.17	-2.36545	0.277358	-8.52851	1.48248e-17	3.43342e-16
ANKRD53	67.9343	-1.70791	0.200277	-8.52775	1.49224e-17	3.4518e-16
ESRRG	397.807	-3.30447	0.387594	-8.52558	1.52044e-17	3.50847e-16
CSAG2	27.3607	6.23017	0.731193	8.52055	1.58803e-17	3.65999e-16
ZWINT	2439.31	1.37094	0.160927	8.51899	1.60949e-17	3.70495e-16
PPM1H	2352.89	1.60408	0.188308	8.51838	1.61798e-17	3.71997e-16
JUNB	18677.3	-1.39538	0.163824	-8.51756	1.62955e-17	3.74205e-16
SERTAD1	1159.5	-1.19066	0.139875	-8.51232	1.70481e-17	3.91014e-16
MT1X	1673.75	-1.91381	0.224847	-8.5116	1.71549e-17	3.92987e-16
TSLP	69.7744	-2.25569	0.265133	-8.50776	1.77323e-17	4.05724e-16
SLC5A6	3512.92	1.25018	0.147064	8.50096	1.88029e-17	4.29703e-16
AMPD1	78.9203	-2.97152	0.349573	-8.50042	1.88912e-17	4.312e-16
C3ORF85	162.348	-4.43086	0.521373	-8.49845	1.92136e-17	4.38033e-16
CXCL11	1027.08	2.87477	0.338498	8.49271	2.01867e-17	4.59664e-16
NDRG4	422.993	-2.03805	0.240123	-8.48755	2.1104e-17	4.78829e-16
ACACB	2244.39	-1.65795	0.195525	-8.47946	2.26243e-17	5.12097e-16
FAM214A	2059.01	-1.03264	0.121816	-8.47704	2.3099e-17	5.2222e-16
45353	1611.02	-1.02212	0.120594	-8.4757	2.3367e-17	5.27649e-16
CHAF1B	839.296	1.18572	0.139935	8.47337	2.38393e-17	5.37036e-16
VAMP2	3859.27	-1.0145	0.119742	-8.47235	2.40484e-17	5.41104e-16
CCDC146	478.213	-1.63865	0.193418	-8.47206	2.41082e-17	5.41807e-16
CIT	2054.18	1.13633	0.134159	8.47007	2.45253e-17	5.50528e-16
CCDC138	429.858	1.11806	0.132046	8.46725	2.51261e-17	5.62682e-16
PROSER1	6010.79	1.01484	0.119859	8.46696	2.51889e-17	5.63422e-16
TNFRSF17	209.136	-2.76585	0.32668	-8.46653	2.52806e-17	5.64808e-16
EPHX1	5659.39	-1.20059	0.14183	-8.46503	2.56086e-17	5.71464e-16
FAM60A	4657.53	1.21675	0.143821	8.46013	2.67079e-17	5.95295e-16
MAMDC2	644.616	-3.1191	0.368776	-8.45799	2.72032e-17	6.05623e-16
COL4A6	783.888	-3.09894	0.366664	-8.45172	2.87047e-17	6.383e-16
XPNPEP2	1497.33	-3.52728	0.417466	-8.44926	2.93158e-17	6.51127e-16
AQP4	104.236	-4.68699	0.554825	-8.44768	2.97155e-17	6.58463e-16
TP53INP2	6104.3	-1.39959	0.165736	-8.44469	3.04843e-17	6.73923e-16
PLP1	304.348	-3.63745	0.430965	-8.44024	3.16678e-17	6.99272e-16
MINDY1	1894.51	-1.09147	0.129341	-8.43869	3.20912e-17	7.06976e-16
METTL7A	4582.71	-1.6028	0.189957	-8.43769	3.23676e-17	7.12148e-16
TPRG1	340.629	-2.4313	0.288151	-8.43757	3.24011e-17	7.12148e-16
JUND	19987.3	-1.14175	0.13535	-8.43554	3.29671e-17	7.22914e-16
ABCG5	180.113	-2.87744	0.341211	-8.43302	3.36851e-17	7.36955e-16
DNAJC18	487.406	-1.35211	0.160357	-8.43184	3.40261e-17	7.42701e-16
ZNF185	3739.63	-2.55478	0.303384	-8.42095	3.73458e-17	8.14225e-16
UBD	1954.58	2.69018	0.319495	8.42009	3.76183e-17	8.18284e-16
COX6B2	126.537	2.92698	0.347635	8.41971	3.77413e-17	8.2002e-16
UGT1A7	68.1867	-4.14853	0.492728	-8.41953	3.78004e-17	8.20364e-16
TRAIP	350.176	1.20848	0.143561	8.41784	3.83486e-17	8.31309e-16
PAX9	693.957	-3.39307	0.403372	-8.41177	4.03855e-17	8.74466e-16
BORA	602.124	1.23047	0.146286	8.41137	4.05236e-17	8.75458e-16
ZNF239	421.859	1.31771	0.156657	8.41143	4.05058e-17	8.75458e-16
CRYAB	2156.64	-2.54769	0.303368	-8.39804	4.5399e-17	9.78555e-16
CD36	1411.8	-2.15081	0.25617	-8.39605	4.61748e-17	9.94147e-16
NPAS4	28.6793	-2.92565	0.348495	-8.3951	4.65484e-17	1.00105e-15
HOXA13	1445.69	3.15346	0.37576	8.39223	4.77027e-17	1.02356e-15
TCEAL6	10.8561	-3.44098	0.410015	-8.39232	4.76637e-17	1.02356e-15
PI16	745.196	-3.461	0.412579	-8.38868	4.91619e-17	1.05368e-15
TSC22D3	6290.59	-1.67513	0.199729	-8.38703	4.98566e-17	1.06736e-15
FAM161B	292.626	-1.10202	0.13144	-8.38419	5.10761e-17	1.09223e-15
ADCYAP1R1	102.323	-3.15715	0.376698	-8.38113	5.2421e-17	1.11847e-15
SOX15	309.106	-2.75071	0.328332	-8.37783	5.39127e-17	1.14901e-15
CHML	1392.07	1.30496	0.155952	8.36768	5.87621e-17	1.24955e-15
CDCA7	4178.04	1.72564	0.206266	8.36609	5.95626e-17	1.26515e-15
NAT8	57.5482	-3.89428	0.465861	-8.3593	6.30902e-17	1.33317e-15
RCAN2	2050.28	-2.13302	0.255167	-8.35931	6.30846e-17	1.33317e-15
ZBTB4	6592.61	-1.12166	0.13418	-8.3594	6.30375e-17	1.33317e-15
UGT1A4	7.39393	-4.03117	0.482241	-8.35925	6.31159e-17	1.33317e-15
DDX11	1830.37	1.2203	0.146049	8.35539	6.52142e-17	1.37595e-15
PAQR4	1808.27	1.41801	0.169892	8.34655	7.02852e-17	1.47966e-15
CCDC107	596.113	-1.33897	0.160428	-8.34626	7.04607e-17	1.48171e-15
BDH2	1019.3	-1.17335	0.140613	-8.34454	7.14921e-17	1.50173e-15
FGFR4	4924.98	1.9312	0.231536	8.34081	7.37806e-17	1.54809e-15
FOXI2	18.296	-2.97761	0.357131	-8.33759	7.58169e-17	1.58555e-15
LMNB2	6958.52	1.07692	0.129299	8.32887	8.16183e-17	1.70125e-15
BRIX1	2234.63	1.08062	0.129822	8.32388	8.51286e-17	1.77247e-15
SAPCD1	36.1742	2.12303	0.255064	8.32352	8.53898e-17	1.77596e-15
ADRB2	178.057	-2.17592	0.261439	-8.32286	8.58683e-17	1.78395e-15
PPP1R12C	5137.71	-1.25824	0.151269	-8.31794	8.95042e-17	1.8534e-15
APOB	9079.22	-4.86215	0.58459	-8.31719	9.00709e-17	1.8631e-15
C5ORF46	36.2835	3.93162	0.473431	8.30452	1.00225e-16	2.06864e-15
SMTN	14094.7	-2.15193	0.259355	-8.29725	1.0655e-16	2.19441e-15
GFOD1	1337.87	-1.72166	0.207513	-8.29664	1.07096e-16	2.20324e-15
LGALS9C	453.347	-3.00185	0.361837	-8.29613	1.07554e-16	2.21027e-15
SEPT5	674.736	-1.85892	0.224166	-8.29262	1.10778e-16	2.27407e-15
SCNN1B	642.738	-3.69015	0.44506	-8.29137	1.11953e-16	2.2957e-15
SUSD2	1480.03	-1.98632	0.239581	-8.29081	1.1248e-16	2.30402e-15
UPK1A	124.572	-4.0461	0.488068	-8.29002	1.13227e-16	2.31488e-15
PLCL1	389.702	-1.64411	0.198328	-8.28987	1.13376e-16	2.31488e-15
MND1	267.786	1.43373	0.173009	8.28704	1.16101e-16	2.36797e-15
ARHGEF37	1164.88	-1.49984	0.181064	-8.28345	1.19657e-16	2.43786e-15
SPC25	575.613	1.357	0.163976	8.2756	1.27813e-16	2.59845e-15
SMIM5	273.452	-2.02879	0.245224	-8.27321	1.304e-16	2.64821e-15
BYSL	1217.49	1.07779	0.130332	8.26952	1.34505e-16	2.72865e-15
DARS2	3037.78	1.1221	0.135695	8.26929	1.34758e-16	2.73086e-15
SLC7A8	3702.18	-1.71729	0.207809	-8.26381	1.41099e-16	2.85209e-15
CHEK2	717.045	1.09865	0.132949	8.26373	1.41191e-16	2.85209e-15
CNFN	3786.07	-4.22833	0.511764	-8.26227	1.42929e-16	2.88105e-15
GDPD5	1427.73	1.81904	0.220235	8.25954	1.46241e-16	2.94468e-15
CA11	402.636	-1.43861	0.174201	-8.25834	1.47717e-16	2.97126e-15
CEACAM20	125.623	-4.1681	0.505601	-8.24385	1.66757e-16	3.3436e-15
ATP6V1G2	47.4838	-1.98316	0.24066	-8.24052	1.71464e-16	3.43435e-15
ANKRD61	42.5582	1.42756	0.173336	8.23581	1.78341e-16	3.5608e-15
MGST3	6726.4	-1.08089	0.131255	-8.23506	1.79462e-16	3.57942e-15
CHST4	246.211	3.46708	0.421033	8.23471	1.79992e-16	3.58622e-15
RHEBL1	76.2743	1.50877	0.183384	8.2274	1.91325e-16	3.80005e-15
CCNB1	3084.01	1.37044	0.166626	8.22464	1.95772e-16	3.88376e-15
C1QTNF2	137.383	-1.92324	0.233905	-8.22232	1.99603e-16	3.95206e-15
KIFC1	1812.69	1.4205	0.172765	8.22216	1.99867e-16	3.95317e-15
NMRK1	949.395	-1.02477	0.124683	-8.21902	2.05176e-16	4.05394e-15
NT5C1A	6.96906	-2.89226	0.352079	-8.2148	2.12523e-16	4.17303e-15
TNFSF12	1147	-1.42886	0.174014	-8.21119	2.19015e-16	4.29604e-15
GPM6A	119.417	-2.83815	0.345677	-8.21042	2.20411e-16	4.31451e-15
IPO4	304.823	1.02721	0.125164	8.20686	2.27052e-16	4.43993e-15
PGGHG	2585.18	1.79569	0.218849	8.20515	2.30298e-16	4.49876e-15
CAMK2A	69.3038	-2.4342	0.296848	-8.20016	2.40075e-16	4.68491e-15
PCOLCE2	175.378	-2.73063	0.333179	-8.19569	2.4916e-16	4.85721e-15
MXRA5	16926.8	1.7291	0.211019	8.19408	2.52518e-16	4.91762e-15
TBX10	145.252	-3.41873	0.417358	-8.19136	2.58298e-16	5.02503e-15
SCUBE1	657.601	-2.27214	0.277523	-8.18722	2.67338e-16	5.19024e-15
PCNA	8882.6	1.17433	0.143461	8.1857	2.70727e-16	5.25066e-15
CDC25A	689.513	1.46751	0.179454	8.17765	2.89443e-16	5.60792e-15
HTR2C	33.4766	6.04768	0.739709	8.17576	2.94019e-16	5.69076e-15
PAEP	64.0456	3.87494	0.474142	8.17252	3.0202e-16	5.83968e-15
ZIC5	236.118	3.79087	0.463907	8.17163	3.04239e-16	5.87659e-15
PRR7	961.849	1.50676	0.184432	8.16972	3.09119e-16	5.96477e-15
NPR1	604.897	-1.74219	0.213326	-8.16682	3.16627e-16	6.10343e-15
ALDOC	1281.69	-1.54999	0.189822	-8.16548	3.20157e-16	6.16521e-15
TMEM25	854.31	-1.716	0.21024	-8.16209	3.29272e-16	6.3279e-15
ZNF331	1187.44	-1.79828	0.220535	-8.1542	3.51502e-16	6.74145e-15
HRH2	164.946	-1.85426	0.227419	-8.15351	3.53519e-16	6.77328e-15
NCAPD2	8291.73	1.00452	0.123209	8.15298	3.55062e-16	6.79597e-15
ABI3BP	3855.24	-2.59163	0.317936	-8.1514	3.59724e-16	6.87827e-15
HAGHL	456.385	1.71831	0.210829	8.15025	3.63161e-16	6.93002e-15
CA1	511.686	-4.00332	0.491183	-8.15035	3.62867e-16	6.93002e-15
SOX17	305.461	-1.61328	0.197993	-8.14818	3.69453e-16	7.043e-15
KLHL41	45.1908	-2.40772	0.295588	-8.14553	3.7761e-16	7.18406e-15
IMPG2	35.5777	-1.88463	0.231374	-8.14536	3.78167e-16	7.18745e-15
MSLN	7639.6	3.0729	0.377376	8.14282	3.86175e-16	7.3323e-15
MAGEA1	154.403	7.54772	0.92722	8.14015	3.94772e-16	7.48804e-15
OLFML2B	2804.23	1.87535	0.230612	8.13203	4.22155e-16	7.97554e-15
IDO1	2900.15	3.17692	0.39115	8.12201	4.58507e-16	8.63651e-15
MCM7	8348.01	1.26049	0.155218	8.12073	4.63391e-16	8.71121e-15
EPHB4	7846.49	1.08603	0.133735	8.12075	4.63308e-16	8.71121e-15
FKBP5	4621.1	-1.58738	0.195515	-8.119	4.70027e-16	8.8272e-15
CYP19A1	52.6924	2.33827	0.288121	8.11558	4.83482e-16	9.07091e-15
IL11RA	281.654	-1.24679	0.153691	-8.11235	4.96489e-16	9.30573e-15
SLC22A17	863.894	-2.00147	0.246839	-8.10838	5.12985e-16	9.60543e-15
PITPNM3	1582.54	-2.09647	0.258574	-8.10781	5.1541e-16	9.64132e-15
FOXF1	2581.99	-1.92711	0.237712	-8.10689	5.19336e-16	9.70519e-15
TTC9	1351.51	-2.2327	0.275592	-8.10149	5.42907e-16	1.01257e-14
BAMBI	1585.13	2.67507	0.330281	8.09937	5.52437e-16	1.02933e-14
SLC10A6	56.2324	-2.411	0.297715	-8.09835	5.57077e-16	1.03696e-14
TDRD5	205.87	2.7436	0.338814	8.09765	5.60312e-16	1.04196e-14
SLC5A1	4424.98	-2.58834	0.31968	-8.09665	5.64912e-16	1.04949e-14
CEBPD	9346.71	-1.32968	0.164353	-8.09038	5.94787e-16	1.10391e-14
ID3	2876.34	-1.26607	0.156513	-8.08922	6.00484e-16	1.11339e-14
NEFM	45.7233	-2.77999	0.343718	-8.08798	6.0663e-16	1.12369e-14
C2ORF40	1221.07	-3.72501	0.460688	-8.08576	6.1776e-16	1.14319e-14
TP53AIP1	34.0714	-3.37468	0.417507	-8.08293	6.32282e-16	1.16769e-14
HK1	6464.03	-1.0174	0.125883	-8.08212	6.36506e-16	1.1733e-14
HSPB8	3366.94	-2.75685	0.341184	-8.08026	6.46283e-16	1.19016e-14
NUP155	3822.98	1.00245	0.124073	8.07956	6.49993e-16	1.19468e-14
VSTM2A	42.6218	-3.66155	0.453183	-8.07963	6.49614e-16	1.19468e-14
IGSF11	84.7002	-2.67861	0.331606	-8.07767	6.60161e-16	1.21102e-14
PCLAF	1948.71	1.45581	0.180232	8.07744	6.61379e-16	1.21208e-14
SAGE1	52.144	5.97106	0.739995	8.06906	7.08426e-16	1.2933e-14
TMEM35A	211.205	-3.06982	0.380662	-8.06441	7.35891e-16	1.34215e-14
HAPLN3	1093.02	1.6347	0.202726	8.0636	7.4079e-16	1.34979e-14
FOXF2	1512.21	-1.97869	0.245473	-8.06075	7.58274e-16	1.38032e-14
FAT3	333.661	-3.08975	0.383349	-8.0599	7.63585e-16	1.38866e-14
SSBP2	1101.27	-1.70707	0.211917	-8.0554	7.92224e-16	1.43936e-14
GLRA4	19.9211	-3.61844	0.449211	-8.05511	7.94047e-16	1.44129e-14
DNAH2	313.978	2.5172	0.312561	8.05347	8.04807e-16	1.45942e-14
PBXIP1	6610.94	-1.13805	0.141391	-8.04896	8.35015e-16	1.51131e-14
TRIB3	2022.56	2.07681	0.258158	8.04472	8.64426e-16	1.56305e-14
DMPK	3201.72	-1.90132	0.236362	-8.04412	8.68653e-16	1.5692e-14
FBP2	158.742	-2.93425	0.364812	-8.04318	8.75342e-16	1.57978e-14
DGKB	88.1024	-2.95001	0.366802	-8.04251	8.80139e-16	1.58693e-14
SPERT	21.8689	4.48165	0.557276	8.04206	8.83417e-16	1.59133e-14
UAP1L1	1454.54	1.351	0.1681	8.0369	9.21414e-16	1.65505e-14
EIF4E3	2033.41	-1.2866	0.160157	-8.03335	9.48429e-16	1.70036e-14
FAXDC2	1388.41	-1.99317	0.248264	-8.02842	9.87374e-16	1.76355e-14
ABCG4	33.2505	-1.73512	0.216123	-8.02842	9.87396e-16	1.76355e-14
CHI3L1	2702.81	2.3813	0.296685	8.02635	1.00412e-15	1.79005e-14
STAT1	21743	1.27251	0.158583	8.02427	1.02128e-15	1.81763e-14
HSPH1	9898.29	1.22851	0.1531	8.02425	1.02151e-15	1.81763e-14
IGLL1	82.7894	-3.01481	0.37589	-8.02045	1.05362e-15	1.87301e-14
ATP1B2	324.404	-2.0759	0.258885	-8.01862	1.06939e-15	1.89927e-14
THY1	7758.53	1.58929	0.198298	8.01468	1.10427e-15	1.95938e-14
TIAM1	732.928	-1.90921	0.23834	-8.01045	1.14289e-15	2.0224e-14
MEI1	300.171	-1.87169	0.233655	-8.01051	1.1423e-15	2.0224e-14
VCAN	12870	1.67365	0.208956	8.00959	1.15089e-15	2.0345e-14
GRIA4	41.4768	-2.53259	0.316237	-8.00852	1.16097e-15	2.0504e-14
MYOM2	116.638	-1.67333	0.209016	-8.00571	1.18777e-15	2.09383e-14
DISP1	700.611	-1.0436	0.130441	-8.00059	1.23822e-15	2.17655e-14
GRHL3	638.28	-2.98186	0.372704	-8.0006	1.23814e-15	2.17655e-14
NCCRP1	1629.35	-4.19993	0.52496	-8.00049	1.23929e-15	2.17655e-14
KLK13	1717.22	-4.51536	0.564583	-7.9977	1.26765e-15	2.22431e-14
SHBG	46.3841	-2.47521	0.309672	-7.99302	1.31676e-15	2.30621e-14
DEFB131A	4.76284	-5.72769	0.71665	-7.99232	1.32426e-15	2.31721e-14
ACADS	2427.53	-1.35431	0.169457	-7.9921	1.32659e-15	2.31915e-14
KRT2	16.7963	-3.18268	0.398455	-7.98756	1.37639e-15	2.39737e-14
EPYC	59.5042	4.17025	0.522102	7.98742	1.37795e-15	2.39788e-14
C15ORF62	163.226	-1.72312	0.215746	-7.98678	1.38505e-15	2.40803e-14
KRT3	12.8082	-3.88112	0.485999	-7.98587	1.39535e-15	2.42372e-14
BAG3	5871.26	-1.32216	0.165613	-7.98345	1.42301e-15	2.46724e-14
SEMA6D	693.717	-2.03737	0.255287	-7.98072	1.4548e-15	2.52005e-14
MAP3K20	9297.05	-1.71801	0.215277	-7.98046	1.45785e-15	2.52304e-14
CDHR5	8705.43	-2.44453	0.306379	-7.97879	1.47773e-15	2.55511e-14
SEMA5B	202.601	1.61652	0.202638	7.97738	1.49477e-15	2.58222e-14
PDZRN4	397.485	-3.35645	0.420887	-7.97472	1.52729e-15	2.636e-14
TACC3	3725.71	1.20773	0.151468	7.97348	1.54267e-15	2.65772e-14
MYL9	50772.1	-2.63853	0.331153	-7.96772	1.6163e-15	2.77951e-14
ALDH3A1	4659.1	-2.91394	0.36583	-7.96529	1.6484e-15	2.83215e-14
LMO3	446.026	-2.43047	0.305154	-7.96475	1.6556e-15	2.84193e-14
C18ORF54	346.784	1.11231	0.139737	7.96002	1.72016e-15	2.95009e-14
C2CD4A	1132.59	2.54835	0.320176	7.9592	1.73156e-15	2.96696e-14
NKAPL	29.4431	-2.05648	0.258415	-7.95807	1.74749e-15	2.99155e-14
KCNIP4	93.0248	-1.24833	0.156879	-7.95724	1.75916e-15	3.00882e-14
EMILIN3	85.7446	-2.24413	0.282157	-7.95347	1.81352e-15	3.099e-14
CYBRD1	7715.39	-1.83061	0.230196	-7.95238	1.82966e-15	3.12376e-14
BDKRB1	161.087	-1.72714	0.217283	-7.94877	1.88367e-15	3.20731e-14
ITGB1BP2	90.7276	-1.87696	0.236307	-7.94288	1.97537e-15	3.36043e-14
PLXNA1	6890.83	1.02869	0.129666	7.93339	2.13246e-15	3.61148e-14
SNX24	692.629	-1.03706	0.130724	-7.93321	2.13544e-15	3.6133e-14
SLC7A3	24.0796	-3.23411	0.407759	-7.93143	2.16629e-15	3.65896e-14
GHR	375.428	-2.15187	0.271397	-7.92884	2.21201e-15	3.73287e-14
LIMS2	3031.63	-2.23698	0.282163	-7.92797	2.22757e-15	3.75578e-14
CATSPERB	320.934	2.2505	0.283873	7.92782	2.23023e-15	3.75694e-14
CADM3	322.56	-3.03562	0.383335	-7.91896	2.395e-15	4.02733e-14
DSCR8	85.6292	7.03218	0.888746	7.91248	2.52304e-15	4.23513e-14
MAGEA10	109.514	6.86158	0.867205	7.91229	2.527e-15	4.23803e-14
ACY1	557.163	-1.46465	0.185219	-7.90767	2.62258e-15	4.39444e-14
CCNA2	2627.39	1.36188	0.172306	7.90386	2.70402e-15	4.52291e-14
CDC25C	466.833	1.41301	0.178824	7.90167	2.752e-15	4.59506e-14
MT1M	291.487	-2.66557	0.337401	-7.90031	2.78221e-15	4.64142e-14
LIG1	2294.64	1.02705	0.130043	7.89778	2.8392e-15	4.73234e-14
RACGAP1	3208.8	1.03649	0.131257	7.89668	2.86441e-15	4.77016e-14
ITLN2	105.689	-4.16373	0.528444	-7.87923	3.29411e-15	5.46655e-14
FBP1	4924.69	-1.86343	0.236629	-7.87487	3.41097e-15	5.6506e-14
ZHX1-C8ORF76	44.7962	1.24517	0.158146	7.87353	3.44764e-15	5.70636e-14
ST3GAL3	474.6	-1.24492	0.158117	-7.87342	3.45083e-15	5.70666e-14
TIMP1	37047.8	1.47367	0.187178	7.87307	3.46046e-15	5.7176e-14
C1QL1	215.316	-2.27878	0.289454	-7.87269	3.47086e-15	5.72978e-14
IGLL5	8641.36	-2.80464	0.356292	-7.87174	3.49748e-15	5.76871e-14
GAS2L3	908.119	1.25119	0.158952	7.87152	3.50347e-15	5.77358e-14
FHL1	11336.5	-2.7054	0.343717	-7.87102	3.5177e-15	5.79199e-14
PIF1	420.081	1.22005	0.155014	7.8706	3.52946e-15	5.805e-14
CSRP1	31544.6	-1.97497	0.250991	-7.86871	3.58326e-15	5.88461e-14
FAM129B	19143.1	-1.26292	0.160538	-7.86681	3.63793e-15	5.96407e-14
IGF2BP2	3998.12	1.55503	0.197691	7.86598	3.66228e-15	5.99881e-14
SPOCD1	213.425	1.69909	0.216013	7.86567	3.67121e-15	6.00306e-14
TUBB3	128.806	1.98816	0.252794	7.86473	3.69885e-15	6.04305e-14
KLF2	6820.49	-1.69777	0.21588	-7.8644	3.70873e-15	6.04877e-14
APELA	26.1398	2.98252	0.379242	7.86442	3.70814e-15	6.04877e-14
DPP6	270.071	-3.52971	0.44903	-7.86074	3.81876e-15	6.21753e-14
C19ORF84	26.8304	2.84939	0.362872	7.85234	4.08348e-15	6.63714e-14
LIPG	2009.56	1.79602	0.228743	7.8517	4.10449e-15	6.66558e-14
TMEM63A	9761.75	1.05044	0.133818	7.84976	4.16821e-15	6.76327e-14
ZBTB16	484.926	-2.78309	0.354956	-7.84067	4.4815e-15	7.2654e-14
ARL4D	318.085	-2.33904	0.298361	-7.83962	4.51913e-15	7.32015e-14
SH2D5	54.4936	2.76178	0.352417	7.83669	4.62579e-15	7.48652e-14
NUP62CL	214.922	1.8422	0.235196	7.83261	4.77829e-15	7.72015e-14
VEGFD	127.367	-2.93284	0.374448	-7.83243	4.78539e-15	7.72505e-14
TMTC4	1914.9	1.00643	0.128502	7.83202	4.80088e-15	7.73689e-14
PAQR7	724.311	-1.30294	0.166409	-7.82978	4.88734e-15	7.86953e-14
JAM2	1208.58	-1.90582	0.243457	-7.82817	4.95006e-15	7.96376e-14
HOXB9	1063.46	2.64364	0.337849	7.82491	5.08006e-15	8.15907e-14
RCC1	3122.79	1.11969	0.143119	7.82345	5.13955e-15	8.24066e-14
HELB	1138.36	1.07573	0.137514	7.82272	5.16947e-15	8.27464e-14
DGAT1	7807.37	-1.46528	0.187327	-7.82206	5.1964e-15	8.31073e-14
PDE2A	686.936	-1.77229	0.226604	-7.82109	5.23691e-15	8.36847e-14
TERT	127.002	2.51978	0.322218	7.82011	5.27755e-15	8.4239e-14
HPDL	909.073	1.89081	0.241949	7.81491	5.50016e-15	8.75962e-14
PARD6G	510.136	-1.38931	0.177869	-7.81087	5.67946e-15	9.03759e-14
CDH24	744.57	1.05002	0.134658	7.79768	6.30547e-15	1.00002e-13
FAM46B	803.556	-2.70247	0.346647	-7.79603	6.38838e-15	1.01131e-13
XIRP1	89.598	2.75562	0.353469	7.79593	6.39348e-15	1.01131e-13
EGR1	17002.8	-1.82004	0.233524	-7.79381	6.50168e-15	1.02599e-13
DIAPH3	957.035	1.30562	0.167525	7.79359	6.51323e-15	1.02696e-13
ACADSB	1816.22	-1.08713	0.139495	-7.79329	6.52881e-15	1.02856e-13
CREG2	207.088	2.67085	0.342782	7.7917	6.61118e-15	1.04067e-13
TGFBR3	2938.78	-1.77477	0.227842	-7.78948	6.72843e-15	1.05825e-13
CGB5	25.051	5.61225	0.720653	7.78773	6.82248e-15	1.07215e-13
SLC52A1	145.048	-2.40399	0.308857	-7.78349	7.05482e-15	1.10683e-13
LMNB1	3775.97	1.23256	0.158401	7.78124	7.18175e-15	1.1243e-13
P2RY1	374.7	-1.95647	0.251436	-7.7812	7.18395e-15	1.1243e-13
SLC12A8	1411.65	1.13339	0.145678	7.78013	7.24529e-15	1.13296e-13
MAB21L3	97.3356	-3.6128	0.464522	-7.77746	7.39941e-15	1.15611e-13
TMEM236	267.109	-2.97712	0.382855	-7.77611	7.47859e-15	1.16752e-13
WDR90	2374.13	1.10406	0.142041	7.77284	7.67463e-15	1.19714e-13
FIBCD1	444.606	3.4488	0.443748	7.77198	7.72682e-15	1.20429e-13
NEGR1	1206.61	-2.30802	0.296994	-7.77126	7.77093e-15	1.21017e-13
SMKR1	81.8987	2.05668	0.264658	7.77109	7.78133e-15	1.2108e-13
TRIM73	18.9792	-1.56921	0.201942	-7.77058	7.81266e-15	1.21468e-13
RAB30	1394.97	-1.19267	0.153549	-7.76739	8.01175e-15	1.24461e-13
CES2	14320.3	-1.93715	0.249522	-7.76343	8.26647e-15	1.28103e-13
PMP2	32.609	-3.25939	0.419916	-7.76202	8.35897e-15	1.29431e-13
SGCA	483.886	-2.63982	0.340111	-7.76162	8.38484e-15	1.29726e-13
LNX1	844.219	-1.2925	0.166574	-7.75932	8.53856e-15	1.31889e-13
GPER1	333.72	-2.29774	0.29615	-7.7587	8.58069e-15	1.32324e-13
TXNIP	35501.2	-1.46713	0.189124	-7.75747	8.66419e-15	1.33503e-13
CDKN2A	1925.92	2.70024	0.34811	7.75687	8.70541e-15	1.34029e-13
CTAG2	139.34	8.37009	1.07943	7.75417	8.89245e-15	1.36798e-13
TGFB1I1	4912.31	-1.80668	0.23312	-7.75001	9.18842e-15	1.41237e-13
ENTPD5	3022.61	-1.39798	0.180464	-7.74661	9.43754e-15	1.44948e-13
ARHGEF25	836.736	-2.04045	0.263425	-7.74583	9.49571e-15	1.45724e-13
DNAJB5	1555.52	-2.21652	0.286365	-7.74021	9.9256e-15	1.52075e-13
UGT1A5	6.92453	-4.1123	0.531309	-7.73993	9.94681e-15	1.52277e-13
CACNB2	432.731	-2.02352	0.261491	-7.73837	1.00696e-14	1.54033e-13
LGR5	1827.44	2.79856	0.361753	7.73611	1.02503e-14	1.56544e-13
SLC5A11	43.5735	-2.58659	0.334402	-7.73497	1.03424e-14	1.57823e-13
SLC17A9	3199.54	1.87408	0.24232	7.73388	1.04316e-14	1.58982e-13
KLHDC8B	713.251	-1.21949	0.157682	-7.73384	1.04351e-14	1.58982e-13
AC004754.1	23.5094	-1.69851	0.219632	-7.73343	1.04683e-14	1.5936e-13
RAB27A	3037.13	-1.12476	0.14546	-7.73244	1.05505e-14	1.60483e-13
CHD7	3720.45	1.02258	0.132251	7.73207	1.05812e-14	1.6082e-13
CLIC3	1364.51	-2.43866	0.315474	-7.73015	1.07422e-14	1.63137e-13
CCDC18	401.561	1.00383	0.129865	7.72982	1.07697e-14	1.633e-13
NECAB1	270.008	-2.4566	0.317812	-7.72972	1.07788e-14	1.633e-13
FNDC5	166.363	-2.2453	0.290547	-7.72783	1.09399e-14	1.65476e-13
RAB3IP	2626.45	1.32014	0.170849	7.72693	1.10169e-14	1.66509e-13
DGKG	441.975	-2.10944	0.273072	-7.72486	1.11976e-14	1.69105e-13
EN2	118.941	3.9724	0.514755	7.71707	1.19035e-14	1.79337e-13
ILDR1	698.925	1.55955	0.202107	7.71645	1.19612e-14	1.80064e-13
ZNF280A	17.123	4.68969	0.608376	7.70853	1.27274e-14	1.91294e-13
PRIMA1	894.364	-3.11616	0.404268	-7.70816	1.27649e-14	1.91706e-13
TCEAL1	871.695	-1.16314	0.150913	-7.70733	1.2848e-14	1.92802e-13
NPPC	42.5931	-3.07566	0.399249	-7.70361	1.32275e-14	1.98339e-13
HOXA4	249.333	-1.92802	0.250324	-7.70211	1.33836e-14	2.00521e-13
DNAAF3	101.411	2.04264	0.265267	7.70031	1.35732e-14	2.03042e-13
RERG	859.852	-2.23508	0.290324	-7.69856	1.37605e-14	2.05478e-13
TMEM108	142.911	-1.63617	0.212538	-7.69827	1.37926e-14	2.05675e-13
ROS1	94.3096	3.37253	0.438253	7.6954	1.41056e-14	2.10177e-13
IER5L	2525.69	1.48623	0.193322	7.68785	1.49633e-14	2.22607e-13
C14ORF39	11.4955	-2.72599	0.354685	-7.68566	1.52205e-14	2.26256e-13
COL21A1	207.198	-2.20776	0.287401	-7.68184	1.56825e-14	2.32577e-13
RAB15	2576.64	1.45103	0.18914	7.67175	1.69671e-14	2.51235e-13
MZB1	1824.54	-2.47616	0.322794	-7.671	1.70657e-14	2.523e-13
TKTL1	133.333	3.96539	0.517254	7.66624	1.77109e-14	2.61433e-13
CGNL1	1143.15	-2.0082	0.261958	-7.66614	1.77256e-14	2.61445e-13
FCHO1	1103.16	1.48807	0.194136	7.66509	1.78712e-14	2.63184e-13
TMEM240	46.8283	-1.52986	0.199599	-7.66467	1.79298e-14	2.63843e-13
TNFAIP8L3	241.865	-1.89065	0.246733	-7.66274	1.82004e-14	2.67617e-13
GPRC5A	37820.5	1.76195	0.229952	7.66225	1.82709e-14	2.68445e-13
SERPINE1	6802.92	2.03331	0.265392	7.66153	1.83726e-14	2.6973e-13
NR1I3	38.0143	-1.5636	0.20414	-7.65944	1.86743e-14	2.73736e-13
FAM111B	1051.42	1.41759	0.185097	7.65868	1.87858e-14	2.75157e-13
C15ORF59	212.684	-2.18449	0.28529	-7.65708	1.90206e-14	2.78167e-13
KCTD11	1039.4	-1.09403	0.142877	-7.65713	1.90132e-14	2.78167e-13
APOC3	1496.78	-5.486	0.716782	-7.65365	1.95352e-14	2.85473e-13
FAM117A	1367	-1.29963	0.169837	-7.65218	1.97601e-14	2.88538e-13
ATAD3B	1434.98	1.07235	0.140149	7.65153	1.98605e-14	2.8978e-13
CHSY3	221.764	1.30525	0.170738	7.64475	2.09352e-14	3.05225e-13
FBXO41	1175.99	1.37128	0.179394	7.64394	2.10678e-14	3.06687e-13
MC1R	204.828	1.23651	0.161762	7.64401	2.10558e-14	3.06687e-13
AQP2	115.963	3.9523	0.517087	7.64339	2.11577e-14	3.07525e-13
SLC2A4	716.332	-2.66286	0.348459	-7.64181	2.14188e-14	3.1108e-13
ANGPTL7	79.6815	-2.72566	0.356758	-7.64009	2.17071e-14	3.15027e-13
TOP1MT	1942.39	1.02893	0.134677	7.63998	2.17262e-14	3.15062e-13
CYSTM1	23647	-1.80013	0.235699	-7.63742	2.2161e-14	3.21124e-13
TDRD6	174.233	1.64348	0.215194	7.63721	2.21979e-14	3.21412e-13
HIST1H3J	11.1857	2.40134	0.314589	7.63327	2.28879e-14	3.31149e-13
AKR1B15	128.782	-3.36778	0.441343	-7.63076	2.33376e-14	3.36886e-13
SPARC	59824.1	1.4322	0.187789	7.62662	2.40995e-14	3.47355e-13
GNGT1	75.2182	4.15879	0.545475	7.62416	2.45619e-14	3.53483e-13
CNTD2	154.52	2.57624	0.337916	7.6239	2.46125e-14	3.53943e-13
SNRPN	952.503	-1.61702	0.212119	-7.62317	2.47528e-14	3.5569e-13
PKIG	2417.62	-1.34883	0.177157	-7.61374	2.6628e-14	3.82057e-13
C16ORF86	68.8526	-1.16915	0.153678	-7.60782	2.78761e-14	3.9936e-13
CAP2	1138.42	-2.09828	0.275848	-7.60663	2.81341e-14	4.02497e-13
PTH1R	73.4592	-1.89175	0.248699	-7.60661	2.81375e-14	4.02497e-13
PRSS21	717.784	3.35867	0.441572	7.60617	2.82339e-14	4.03387e-13
DNASE1L3	260.779	-2.30964	0.303654	-7.60613	2.82422e-14	4.03387e-13
SLMAP	7649.88	-1.19331	0.156967	-7.60229	2.90946e-14	4.14938e-13
EPHB2	6135.12	2.01612	0.26538	7.5971	3.02837e-14	4.31247e-13
SLC5A2	68.7588	1.59834	0.210418	7.59604	3.05337e-14	4.34155e-13
BMPER	149.833	-2.31515	0.304846	-7.59447	3.0905e-14	4.39106e-13
KRT15	3209.39	-3.51181	0.462446	-7.59399	3.10193e-14	4.39892e-13
HOPX	2409.62	-2.20371	0.290196	-7.59387	3.10494e-14	4.39892e-13
C17ORF78	310.448	-3.62681	0.477598	-7.59385	3.10531e-14	4.39892e-13
SNRPD1	4335.85	1.09549	0.144402	7.58639	3.28949e-14	4.65635e-13
RBPMS2	1640.39	-2.62353	0.345892	-7.5848	3.32995e-14	4.70906e-13
C1ORF115	1807.13	-1.64956	0.217534	-7.58301	3.37632e-14	4.76857e-13
ATP2A1	130.697	1.51067	0.199259	7.58145	3.41723e-14	4.82277e-13
OR2B6	16.9447	3.1395	0.414129	7.58097	3.42993e-14	4.83709e-13
TUBB6	3609.54	-1.52091	0.200682	-7.57869	3.49049e-14	4.91884e-13
B3GALT4	668.189	-1.07755	0.142221	-7.57658	3.54791e-14	4.99235e-13
PRRT4	41.8191	-2.83358	0.37407	-7.57498	3.59177e-14	5.04283e-13
CHST1	432.858	1.42871	0.188727	7.57024	3.72526e-14	5.22253e-13
PIK3AP1	3170.92	1.38433	0.182967	7.566	3.84889e-14	5.39185e-13
CMTM1	117.156	1.01778	0.134531	7.56537	3.8677e-14	5.41421e-13
CC2D2A	798.959	-1.36407	0.180405	-7.56114	3.99547e-14	5.58483e-13
STON1	1300.35	-2.07017	0.273787	-7.56122	3.99311e-14	5.58483e-13
CHODL	70.9087	-2.78137	0.367912	-7.55988	4.03447e-14	5.63104e-13
MRO	86.2907	-1.79788	0.237841	-7.55918	4.0561e-14	5.65707e-13
KANK2	7455.08	-1.61667	0.213878	-7.55881	4.06762e-14	5.66562e-13
TBC1D30	1019.35	1.37953	0.182519	7.5583	4.08381e-14	5.68317e-13
F2RL2	1306.2	1.69037	0.223711	7.55606	4.1547e-14	5.77759e-13
CACNG8	109.917	2.26693	0.300076	7.5545	4.20485e-14	5.84168e-13
CDKN3	1022.89	1.34254	0.177808	7.55051	4.33548e-14	6.01136e-13
FAM212B	511.464	-1.35303	0.179211	-7.54992	4.35542e-14	6.0346e-13
GPR155	1708.33	-1.83037	0.242485	-7.54837	4.40748e-14	6.10227e-13
LHX1	29.3427	4.15737	0.55112	7.54349	4.57569e-14	6.33053e-13
HGH1	2949.13	1.05187	0.139473	7.54181	4.63502e-14	6.40795e-13
SLC15A1	945.272	-3.42441	0.454231	-7.53892	4.7388e-14	6.54665e-13
NEIL3	218.405	1.35957	0.180387	7.53696	4.81059e-14	6.64099e-13
TMEM220	446.43	-1.45353	0.19291	-7.53473	4.89335e-14	6.74543e-13
PM20D1	48.8178	-1.94142	0.257713	-7.53327	4.94835e-14	6.81628e-13
MAFF	2423.03	-1.11793	0.14843	-7.5317	5.00839e-14	6.88899e-13
ANGPTL6	69.6957	-1.7164	0.227954	-7.5296	5.08946e-14	6.9853e-13
RDM1	86.3646	1.62643	0.216072	7.52724	5.18232e-14	7.1076e-13
MZT1	1781.02	1.03018	0.136868	7.52684	5.1985e-14	7.12464e-13
ILK	799.323	-1.22815	0.163174	-7.52661	5.20756e-14	7.13191e-13
CDT1	2097.08	1.41465	0.18803	7.52355	5.33068e-14	7.2795e-13
MYO7A	930.792	1.37932	0.183433	7.51948	5.49953e-14	7.48852e-13
ZCWPW2	49.1009	-1.27795	0.169951	-7.51952	5.4976e-14	7.48852e-13
PDZD2	1073.45	-1.57783	0.209882	-7.51767	5.57596e-14	7.58714e-13
MC2R	5.91253	3.91478	0.520892	7.51552	5.66843e-14	7.70744e-13
FAM129A	6926.33	-2.12502	0.282802	-7.51414	5.72844e-14	7.78346e-13
SCEL	2315.6	-4.26557	0.567749	-7.51312	5.77329e-14	7.83878e-13
HENMT1	696.54	1.34968	0.179695	7.51095	5.86997e-14	7.96435e-13
APOBEC1	317.018	-3.05178	0.406628	-7.50509	6.13871e-14	8.31114e-13
TRIM72	131.822	3.06576	0.408986	7.49602	6.57868e-14	8.89411e-13
PLA2G2C	10.8293	-2.48002	0.331123	-7.48973	6.90148e-14	9.304e-13
FBXO43	37.0045	1.81793	0.24273	7.48954	6.9116e-14	9.31102e-13
CPNE7	527.231	2.10816	0.281551	7.48768	7.01016e-14	9.43709e-13
SLC11A1	815.408	1.67883	0.224258	7.48616	7.09167e-14	9.5333e-13
BIRC5	2142.09	1.39437	0.186342	7.48285	7.27289e-14	9.75617e-13
FAM229B	269.116	-1.53612	0.205284	-7.48288	7.27119e-14	9.75617e-13
GPR84	102.149	1.92018	0.256671	7.48113	7.36884e-14	9.86396e-13
THSD4	1979.03	-1.82066	0.243424	-7.47936	7.46869e-14	9.98352e-13
LTBP4	15934.7	-1.28765	0.172175	-7.47871	7.50542e-14	1.00255e-12
ZIC2	456.209	3.31238	0.442996	7.47723	7.59081e-14	1.01325e-12
FAM212A	90.3164	-1.36242	0.182286	-7.47408	7.77441e-14	1.0363e-12
ZNF789	773.543	1.05539	0.141239	7.47237	7.8766e-14	1.04918e-12
RASD2	609.433	-1.73718	0.232508	-7.47149	7.92934e-14	1.05546e-12
MTURN	1787.82	-1.41139	0.188911	-7.47118	7.94771e-14	1.05717e-12
CCDC78	114.28	1.68651	0.225747	7.47082	7.96943e-14	1.05931e-12
CLIP3	2304.79	-1.89514	0.253678	-7.47065	7.97989e-14	1.05996e-12
R3HDML	25.598	2.92346	0.391387	7.46948	8.05105e-14	1.06867e-12
BPIFA2	34.7353	4.2324	0.56695	7.46522	8.31633e-14	1.10234e-12
RNF207	1002.69	1.31298	0.175926	7.46325	8.44165e-14	1.11816e-12
OIP5	294.982	1.20387	0.161386	7.45956	8.68096e-14	1.14826e-12
STMN1	7760.34	1.05129	0.140966	7.45775	8.80138e-14	1.16338e-12
GABARAPL1	2293.71	-1.2227	0.164018	-7.4547	9.00747e-14	1.18896e-12
BEX4	861.211	-1.70063	0.228176	-7.45316	9.11285e-14	1.2019e-12
CCDC13	33.6165	-1.19874	0.160838	-7.45309	9.1182e-14	1.2019e-12
RPRM	67.7614	-3.04283	0.408286	-7.45269	9.14544e-14	1.20382e-12
LBX2	125.101	1.57692	0.211661	7.45022	9.31881e-14	1.22579e-12
KCNJ13	70.3428	-2.31682	0.310993	-7.44974	9.35219e-14	1.22848e-12
NPFFR1	155.214	2.13881	0.287095	7.44982	9.34655e-14	1.22848e-12
ITIH2	155.616	3.16122	0.424496	7.44701	9.54829e-14	1.25337e-12
OFCC1	15.1866	3.99951	0.537121	7.4462	9.60681e-14	1.26018e-12
PMP22	4827.52	-1.31977	0.177276	-7.44476	9.71177e-14	1.27307e-12
PER3	1961.81	-1.46018	0.196181	-7.44302	9.84099e-14	1.28911e-12
BMP6	244.599	-1.69157	0.227375	-7.43955	1.01032e-13	1.32163e-12
PLN	2254.29	-2.82963	0.380495	-7.43671	1.03225e-13	1.34846e-12
AURKB	1349.8	1.40882	0.189446	7.43655	1.03348e-13	1.34914e-12
CORO6	118.257	-1.92665	0.259085	-7.43635	1.03509e-13	1.35031e-12
PRR19	133.094	1.79425	0.241302	7.43571	1.04008e-13	1.35589e-12
SKP2	2203.98	1.16588	0.156806	7.43519	1.04418e-13	1.35986e-12
ANKRD63	7.98867	-3.31856	0.446418	-7.43375	1.05563e-13	1.37239e-12
JAKMIP2	148.036	-1.89611	0.255082	-7.43333	1.05895e-13	1.37576e-12
LY6H	55.0783	-2.16221	0.290923	-7.43224	1.06778e-13	1.38628e-12
PHLPP2	957.584	-1.20038	0.161516	-7.43195	1.07006e-13	1.3883e-12
ALKBH7	2632.44	-1.05331	0.141732	-7.43168	1.07224e-13	1.39017e-12
NRXN1	188.519	-2.88795	0.388747	-7.42887	1.09529e-13	1.41813e-12
RGMB	1521.5	-1.40987	0.1898	-7.4282	1.10084e-13	1.42433e-12
CYP2W1	2367.88	3.43833	0.463092	7.42472	1.13015e-13	1.46126e-12
ASF1B	1983.46	1.2513	0.168563	7.42331	1.14227e-13	1.47592e-12
SSR4	13088.9	-1.14114	0.15375	-7.42208	1.15298e-13	1.48774e-12
DAAM2	1860.22	-1.86579	0.251512	-7.41828	1.18647e-13	1.52679e-12
SLC52A2	4794.48	1.03488	0.139571	7.41467	1.2193e-13	1.56691e-12
TAS2R38	12.9372	3.33213	0.449487	7.41319	1.23301e-13	1.58346e-12
IL13RA2	85.6513	2.58956	0.349376	7.41197	1.24438e-13	1.59679e-12
DUSP19	360.207	-1.09136	0.147245	-7.4119	1.24507e-13	1.59679e-12
EPB41L3	1395.26	-1.54559	0.208561	-7.41073	1.2561e-13	1.60958e-12
IGFL4	57.8526	3.12083	0.421171	7.40989	1.26408e-13	1.61788e-12
BHMT2	201.681	-2.09924	0.283432	-7.40651	1.29669e-13	1.6585e-12
GRHL1	1051.73	-1.93257	0.260985	-7.40488	1.31271e-13	1.67787e-12
KY	72.2119	-2.13021	0.287727	-7.40358	1.32565e-13	1.69326e-12
FAM227A	158.591	1.4628	0.197598	7.4029	1.3324e-13	1.70074e-12
LYPD3	2656.73	-3.26507	0.441087	-7.40232	1.33824e-13	1.70704e-12
SLC25A23	6915.87	-1.0876	0.146931	-7.4021	1.34045e-13	1.70871e-12
TMEM52B	70.5598	1.66341	0.224811	7.39913	1.37076e-13	1.74618e-12
ACOX2	483.501	-1.7842	0.241247	-7.39574	1.40625e-13	1.78899e-12
OAT	7994.99	-1.37923	0.186626	-7.39036	1.46431e-13	1.8591e-12
CCT2	8919.86	1.03771	0.140426	7.38973	1.47124e-13	1.86665e-12
RRM2	5481.13	1.33899	0.181203	7.38943	1.47458e-13	1.86964e-12
LBP	87.5369	3.20399	0.43364	7.3886	1.48378e-13	1.88005e-12
WFDC12	14.1409	-3.22792	0.437269	-7.382	1.55927e-13	1.97307e-12
TLE4	1632.37	-1.10132	0.149208	-7.38108	1.57012e-13	1.98283e-12
TRIM74	10.4063	-1.74046	0.235871	-7.37888	1.59627e-13	2.01183e-12
TMOD1	597.497	-2.27684	0.30862	-7.37748	1.61316e-13	2.02775e-12
GBP6	1957.31	-4.45305	0.603895	-7.37388	1.65731e-13	2.08185e-12
KLF15	358.506	-2.32726	0.316088	-7.3627	1.80233e-13	2.25505e-12
ARHGEF26	958.524	-2.15575	0.292804	-7.36244	1.80573e-13	2.25782e-12
CHAD	138.274	-2.26718	0.307988	-7.36125	1.82196e-13	2.27661e-12
LY6E	26573.6	1.54677	0.210134	7.36086	1.82724e-13	2.2817e-12
CLDN2	5924.25	2.96266	0.402655	7.35781	1.86952e-13	2.3299e-12
GLOD5	83.4581	-1.89771	0.257922	-7.35766	1.87161e-13	2.33097e-12
PLEKHO1	2990.78	-1.47651	0.200807	-7.35288	1.93985e-13	2.40963e-12
ACKR3	1419.88	-1.30321	0.177278	-7.35122	1.96402e-13	2.43646e-12
KIAA1549	1453.09	1.3675	0.186036	7.35069	1.97193e-13	2.44308e-12
UGT1A1	434.521	-3.52716	0.479925	-7.34941	1.99089e-13	2.46496e-12
PRDM8	418.99	-1.83466	0.249761	-7.34564	2.04782e-13	2.5338e-12
ANKRD1	41.5491	3.15773	0.429916	7.34499	2.05773e-13	2.54439e-12
GIF	5783.47	-4.76163	0.648325	-7.3445	2.06525e-13	2.54871e-12
KCNK7	56.1913	-1.83215	0.2495	-7.34327	2.08435e-13	2.56894e-12
ADARB1	1508.97	-1.24384	0.169387	-7.34317	2.08588e-13	2.56915e-12
GYPC	1664.11	-1.57482	0.214464	-7.34305	2.0878e-13	2.56985e-12
COL4A5	1596.73	-2.14375	0.292036	-7.34069	2.12491e-13	2.61383e-12
SIX3	75.2474	3.46777	0.472569	7.33813	2.16591e-13	2.66254e-12
SIX1	238.205	2.25218	0.307226	7.33068	2.28992e-13	2.81134e-12
GSTA1	2749.45	-3.21566	0.438758	-7.32902	2.31844e-13	2.84451e-12
MPPED2	112.755	-1.81776	0.248127	-7.32592	2.37262e-13	2.90911e-12
FAM19A4	137.038	-4.15549	0.567278	-7.32532	2.38333e-13	2.92035e-12
CACNA1D	700.742	1.63144	0.222819	7.32184	2.44603e-13	2.99138e-12
RPS6KA5	1239.6	-1.03912	0.141948	-7.32041	2.47208e-13	3.01934e-12
PNCK	499.67	-3.03402	0.414742	-7.31542	2.56568e-13	3.12964e-12
MOGAT2	1506.58	-3.16903	0.433243	-7.31467	2.58023e-13	3.14535e-12
C2ORF15	214.876	1.11243	0.152093	7.31416	2.58994e-13	3.15516e-12
LOXL2	4401.29	1.24273	0.169925	7.31341	2.60447e-13	3.17083e-12
RGS5	21525.6	-1.52162	0.208065	-7.31316	2.60928e-13	3.17466e-12
ATP12A	57.6463	-3.83982	0.525074	-7.3129	2.6143e-13	3.17872e-12
SCUBE2	442.102	-1.99197	0.272464	-7.31095	2.65256e-13	3.22111e-12
GSTA3	8.96707	-3.86865	0.529199	-7.31039	2.66375e-13	3.23057e-12
AL121845.3	31.0126	1.36013	0.186053	7.31045	2.66254e-13	3.23057e-12
SLC6A1	120.332	-1.60228	0.219186	-7.31016	2.66825e-13	3.23395e-12
XKR4	111.344	-2.58845	0.35415	-7.3089	2.69348e-13	3.26244e-12
TCEAL7	136.697	-1.79638	0.245829	-7.30743	2.723e-13	3.2961e-12
AQP7	204.455	-1.98529	0.271751	-7.30555	2.76144e-13	3.3405e-12
P4HA1	2975.43	1.07976	0.147823	7.3044	2.78503e-13	3.36688e-12
NTN1	2525.14	-2.10239	0.287842	-7.30399	2.79365e-13	3.37515e-12
TSACC	52.5271	1.30783	0.179069	7.30347	2.80448e-13	3.38608e-12
CENPU	1068.22	1.24803	0.17111	7.29375	3.01446e-13	3.63037e-12
FOXJ1	740.169	3.04687	0.417866	7.2915	3.0652e-13	3.68212e-12
CACNA2D3	97.7451	-1.7946	0.246173	-7.28998	3.09997e-13	3.72153e-12
POLD1	2088.22	1.09245	0.149871	7.2893	3.11559e-13	3.73791e-12
CENPH	520.308	1.04213	0.142979	7.28871	3.12944e-13	3.75217e-12
SORBS2	2931.67	-1.80231	0.247474	-7.28282	3.26912e-13	3.91469e-12
NOX4	221.234	1.59238	0.218701	7.28108	3.31157e-13	3.96302e-12
TRIM71	48.0148	3.73803	0.513404	7.28088	3.3166e-13	3.96654e-12
PDZD4	331.918	-2.32544	0.319439	-7.27977	3.34384e-13	3.99408e-12
TMEM8B	1116.83	-1.07722	0.148017	-7.27769	3.39574e-13	4.05097e-12
TPM2	23624.1	-2.27244	0.312316	-7.27609	3.43627e-13	4.09674e-12
HOXC6	364.509	1.93007	0.265397	7.27241	3.53138e-13	4.20485e-12
PTCHD1	371.349	-3.00603	0.413482	-7.27002	3.59427e-13	4.27437e-12
PALM2-AKAP2	37.3891	1.68736	0.232103	7.26988	3.59803e-13	4.27615e-12
KLHL35	281.099	1.86799	0.257045	7.26719	3.67044e-13	4.35403e-12
MYOM1	612.2	-2.09681	0.2886	-7.26546	3.71779e-13	4.40744e-12
CLDN1	5854.93	1.88658	0.259675	7.26515	3.72616e-13	4.4146e-12
C2ORF88	710.197	-1.73201	0.238443	-7.26381	3.76341e-13	4.45596e-12
AKR1C1	2383.64	-2.27966	0.313944	-7.26135	3.8326e-13	4.53221e-12
NOS1	141.681	-2.88994	0.397996	-7.26122	3.83606e-13	4.53348e-12
SELENOM	5105.05	-1.57201	0.216519	-7.2604	3.85953e-13	4.55838e-12
CAMK2G	3970.02	-1.0322	0.14218	-7.2598	3.87664e-13	4.57434e-12
TUBAL3	151.253	-3.00826	0.414375	-7.25976	3.87787e-13	4.57434e-12
RNF225	44.539	-3.78452	0.521401	-7.25837	3.91782e-13	4.6186e-12
CCNE2	356.49	1.13904	0.157021	7.25407	4.04421e-13	4.75283e-12
B3GNT8	736.135	-1.81798	0.250685	-7.25205	4.10511e-13	4.81544e-12
DLG2	220.448	-1.95229	0.269224	-7.25154	4.1207e-13	4.82791e-12
FABP5	3263.67	-1.90607	0.262851	-7.25153	4.12083e-13	4.82791e-12
TP53I3	1374.77	-1.08716	0.149958	-7.24978	4.17446e-13	4.88168e-12
ANGPT1	387.779	-1.50591	0.20772	-7.2497	4.17702e-13	4.88168e-12
AHDC1	3318.66	-1.02123	0.140919	-7.24691	4.26398e-13	4.97718e-12
SLC12A7	10589.2	1.09017	0.150472	7.24498	4.32508e-13	5.04539e-12
AC136428.1	98.1656	-3.29528	0.455262	-7.23822	4.54623e-13	5.29361e-12
MAST4	3172.43	-1.23391	0.170474	-7.23811	4.54991e-13	5.29465e-12
FAM110D	143.035	-1.47932	0.204487	-7.23428	4.67998e-13	5.43267e-12
SCML1	1727.81	1.27242	0.176096	7.22574	4.98368e-13	5.77109e-12
ATP4B	4019.61	-5.1125	0.707588	-7.22524	5.00207e-13	5.78885e-12
RCOR2	462.946	1.75465	0.242888	7.22412	5.04349e-13	5.83323e-12
ACOT11	1755.86	-1.15034	0.159265	-7.22279	5.09308e-13	5.88699e-12
GPR19	74.5059	1.48657	0.205869	7.22095	5.16268e-13	5.96018e-12
EVPL	7370.57	-1.88984	0.261785	-7.21904	5.23572e-13	6.03715e-12
DIRC3	26.318	-1.87703	0.260122	-7.21595	5.35572e-13	6.17177e-12
ATF3	3416.73	-1.61739	0.224165	-7.21515	5.38755e-13	6.20468e-12
GSDMC	123.938	-2.78252	0.385656	-7.21504	5.39194e-13	6.20596e-12
C6ORF15	39.6516	4.9455	0.685689	7.21245	5.49526e-13	6.32105e-12
NACAD	301.442	-1.90283	0.263899	-7.21044	5.57715e-13	6.41136e-12
KLK12	300.032	-3.83769	0.532468	-7.20736	5.70461e-13	6.55391e-12
CHADL	181.58	-1.44773	0.200892	-7.20651	5.74058e-13	6.59124e-12
MYOM3	572.449	2.46846	0.342539	7.20636	5.74655e-13	6.59411e-12
ME1	1917.03	-1.38487	0.192227	-7.20434	5.83275e-13	6.68574e-12
BBC3	1154.26	1.19688	0.166134	7.20432	5.83346e-13	6.68574e-12
TBX4	55.4315	3.26853	0.453843	7.20189	5.93826e-13	6.79354e-12
COL4A1	36436.6	1.21999	0.169398	7.20194	5.93637e-13	6.79354e-12
NCR3LG1	1097.25	1.55412	0.215835	7.20051	5.99891e-13	6.85465e-12
PKNOX2	168.961	-1.88782	0.26222	-7.19936	6.04962e-13	6.90429e-12
PRNP	7760.4	-1.29721	0.18026	-7.19632	6.18572e-13	7.05112e-12
ABHD11	3344.8	1.17231	0.162915	7.19581	6.20932e-13	7.07378e-12
CALHM3	34.669	3.47231	0.482654	7.1942	6.28258e-13	7.15294e-12
DHRS2	341.469	2.91358	0.404996	7.19409	6.28792e-13	7.15472e-12
ZFP69B	152.764	1.02516	0.142512	7.1935	6.31515e-13	7.1814e-12
RCN1	7371.81	1.00646	0.139936	7.19228	6.37163e-13	7.23696e-12
LPCAT1	4366.96	1.12248	0.15612	7.18986	6.48566e-13	7.34886e-12
TGM1	1793.59	-3.79787	0.528274	-7.1892	6.51701e-13	7.37998e-12
CKS2	2997.97	1.2708	0.176771	7.189	6.52662e-13	7.38388e-12
IL37	11.044	2.97249	0.413479	7.18897	6.52824e-13	7.38388e-12
CLCN5	1562.07	1.10604	0.153868	7.18824	6.56321e-13	7.41459e-12
MME	2202.57	-2.66607	0.371067	-7.18488	6.72674e-13	7.5948e-12
ZBTB47	1367.84	-1.21507	0.169186	-7.18186	6.87695e-13	7.75517e-12
STC2	611.074	1.6229	0.226016	7.18046	6.94772e-13	7.83033e-12
CRHBP	29.5189	-1.78408	0.248535	-7.17839	7.05366e-13	7.94029e-12
SLC9A5	115.238	1.13728	0.158477	7.17636	7.15922e-13	8.04956e-12
SMOC2	6541.92	-2.22596	0.310371	-7.17192	7.39515e-13	8.30499e-12
MFSD4A	1967.37	-2.34798	0.327389	-7.17183	7.40003e-13	8.30555e-12
LOX	2663.12	1.45495	0.202961	7.1686	7.57698e-13	8.48407e-12
KRTAP5-1	45.0491	1.77025	0.246963	7.16808	7.60574e-13	8.50623e-12
PPP1R14A	1223.69	-2.09635	0.292543	-7.16594	7.72523e-13	8.63478e-12
CNRIP1	609.796	-1.32012	0.184283	-7.16358	7.85966e-13	8.7747e-12
MAOA	5065.08	-1.64163	0.229171	-7.16334	7.87331e-13	8.78476e-12
S100A9	20679.7	-3.4381	0.479983	-7.16295	7.89572e-13	8.80459e-12
DLX4	119.037	2.38168	0.332526	7.16239	7.92842e-13	8.83585e-12
UPK3A	123.824	3.307	0.461741	7.16203	7.94928e-13	8.8539e-12
SI	5672.69	-3.9002	0.5448	-7.15895	8.12985e-13	9.0497e-12
LMOD3	47.9492	-2.04951	0.286351	-7.15731	8.22771e-13	9.1479e-12
FERMT1	7694.35	1.44307	0.201658	7.156	8.30637e-13	9.22455e-12
CADM2	113.065	-2.88865	0.403772	-7.15417	8.41824e-13	9.33238e-12
MSANTD1	43.0652	-1.54011	0.215298	-7.15338	8.46639e-13	9.3779e-12
ADAT2	673.687	1.06491	0.148869	7.15334	8.46918e-13	9.3779e-12
CFL2	3099.08	-1.90021	0.265653	-7.15297	8.49218e-13	9.3924e-12
SGK494	247.438	1.13507	0.158699	7.15234	8.5311e-13	9.42995e-12
ECEL1	208.508	2.5209	0.352678	7.14788	8.81271e-13	9.72989e-12
LHX4	116.192	1.12487	0.157415	7.14589	8.94166e-13	9.86652e-12
ID4	956.636	-1.56452	0.218976	-7.14471	9.01854e-13	9.94556e-12
TMEM249	14.8077	2.40653	0.336851	7.1442	9.05185e-13	9.9707e-12
TNNC1	209.224	2.35561	0.329754	7.14356	9.09427e-13	1.00116e-11
HAVCR2	832.344	1.37267	0.192431	7.13331	9.79839e-13	1.07556e-11
MAGEC1	28.2356	6.59282	0.924527	7.13102	9.96296e-13	1.09299e-11
CKLF-CMTM1	32.9446	1.12237	0.157414	7.13008	1.00313e-12	1.09985e-11
LRRN4CL	313.798	-1.77043	0.248543	-7.12324	1.05422e-12	1.15386e-11
RMI2	1008.8	1.13579	0.159465	7.1225	1.05985e-12	1.15936e-11
KRT78	1954.41	-5.48463	0.770055	-7.12239	1.06075e-12	1.15967e-11
MMP1	8964.44	2.6016	0.36542	7.11949	1.08327e-12	1.18224e-11
KNG1	24.1164	3.06124	0.430056	7.11823	1.09322e-12	1.19173e-11
OXTR	189.257	1.70539	0.239632	7.11669	1.10553e-12	1.20239e-11
KIF4B	9.01419	2.03192	0.285549	7.11583	1.11238e-12	1.20915e-11
SH3BGRL	8754.75	-1.18772	0.166968	-7.11346	1.13169e-12	1.22944e-11
NKD2	645.94	2.44617	0.343937	7.11226	1.14158e-12	1.23947e-11
AKR7A3	3990.61	-2.0521	0.288597	-7.1106	1.15538e-12	1.25373e-11
KCNJ14	166.317	1.25989	0.177245	7.10815	1.17607e-12	1.27546e-11
DLX6	109.215	3.3164	0.466624	7.10722	1.18402e-12	1.28334e-11
ALKAL2	38.3972	-1.80034	0.253315	-7.10709	1.18514e-12	1.28383e-11
HTR7	36.1046	-1.85041	0.260384	-7.10646	1.19053e-12	1.28893e-11
PDE5A	2864.58	-1.4258	0.200638	-7.10633	1.19169e-12	1.28944e-11
ASCL2	2367.67	2.5607	0.360397	7.10522	1.20128e-12	1.29908e-11
PAIP2B	465.381	-1.67042	0.23514	-7.10394	1.21247e-12	1.30969e-11
RILP	974.528	-1.07602	0.151466	-7.10399	1.21205e-12	1.30969e-11
ARMCX1	500.352	-1.51479	0.213254	-7.1032	1.21905e-12	1.31529e-11
MAPK10	396.186	-1.796	0.252992	-7.09903	1.25634e-12	1.35477e-11
DSG1	307.84	-4.08221	0.575127	-7.09793	1.26639e-12	1.36404e-11
POLD3	2501.79	1.04674	0.14766	7.08885	1.3523e-12	1.45493e-11
SCN7A	406.201	-2.87361	0.405455	-7.08737	1.36689e-12	1.46979e-11
LRRN4	109.427	2.40031	0.338795	7.08484	1.39201e-12	1.49596e-11
HSPB2	37.4825	-1.70515	0.240682	-7.08467	1.39376e-12	1.49699e-11
AAMDC	588.911	-1.00404	0.141787	-7.08133	1.42775e-12	1.53263e-11
PGM5	3544.79	-2.72892	0.385415	-7.08046	1.43672e-12	1.54138e-11
AC135586.2	2.02334	-2.03216	0.287023	-7.08014	1.44006e-12	1.5441e-11
NIPAL4	187.445	-2.61855	0.369967	-7.07781	1.46452e-12	1.56767e-11
KLHDC8A	118.958	-1.4929	0.211034	-7.07424	1.50272e-12	1.60765e-11
ACRV1	28.1932	1.58261	0.223732	7.0737	1.50857e-12	1.61118e-11
ATP1A2	1027.54	-3.05867	0.432443	-7.07301	1.51614e-12	1.61835e-11
ARMC3	59.1147	2.58959	0.366136	7.07275	1.51892e-12	1.62041e-11
DOCK3	255.213	-1.98233	0.280407	-7.06949	1.55506e-12	1.65804e-11
GPRASP2	337.545	-1.23801	0.175124	-7.06931	1.55709e-12	1.65926e-11
LDHD	848.623	-1.78342	0.252387	-7.06623	1.59202e-12	1.69269e-11
C10ORF107	36.0893	-1.95308	0.276496	-7.06369	1.62134e-12	1.72192e-11
MAP6	411.977	-1.96388	0.278044	-7.06318	1.62729e-12	1.72631e-11
EPHX2	2054.27	-1.43925	0.203877	-7.05942	1.67198e-12	1.77075e-11
A2ML1	6428.71	-4.67075	0.661682	-7.0589	1.67823e-12	1.77638e-11
FYCO1	5038.17	-1.13495	0.160792	-7.05854	1.68265e-12	1.78006e-11
METTL24	169.5	-2.47915	0.351242	-7.05824	1.68623e-12	1.78227e-11
KPRP	148.244	-6.70818	0.950475	-7.05771	1.69273e-12	1.78673e-11
CAPN14	896.359	-4.1713	0.591202	-7.05563	1.71817e-12	1.81158e-11
MAT1A	123.027	3.09504	0.438755	7.05415	1.73657e-12	1.82996e-11
IDNK	319.431	-1.00284	0.14217	-7.05385	1.74037e-12	1.83193e-11
PTPN13	945.854	-1.82154	0.258271	-7.05283	1.75317e-12	1.84336e-11
ABCG8	192.928	-3.14667	0.446445	-7.04829	1.81132e-12	1.90133e-11
PPM1K	1333.57	-1.11269	0.157871	-7.04806	1.81427e-12	1.90337e-11
PVR	4765.65	1.02902	0.146005	7.04785	1.81698e-12	1.90517e-11
ELOVL3	29.3926	2.2544	0.319888	7.04747	1.82206e-12	1.90944e-11
AQP3	4718.66	-2.50249	0.355146	-7.04637	1.8365e-12	1.92156e-11
MXRA7	5739.22	-1.50205	0.213166	-7.04635	1.83666e-12	1.92156e-11
CFAP43	95.9368	1.52169	0.215994	7.04504	1.85408e-12	1.93764e-11
INA	77.893	-2.41992	0.343534	-7.04418	1.86557e-12	1.94858e-11
SLC5A7	50.2982	-3.33662	0.473693	-7.04386	1.86986e-12	1.95198e-11
OAS3	11330.3	1.20978	0.171776	7.04274	1.88498e-12	1.96453e-11
HMGCLL1	20.2037	-2.24739	0.319337	-7.03768	1.95471e-12	2.03495e-11
FBXL7	992.737	-1.42851	0.202983	-7.03757	1.95627e-12	2.03547e-11
FAHD2B	304.43	-1.13626	0.161495	-7.03588	1.98012e-12	2.05915e-11
SLC7A9	481.712	-2.94472	0.418552	-7.0355	1.98544e-12	2.06355e-11
MUC22	160.588	-5.06738	0.720529	-7.03285	2.02351e-12	2.10082e-11
ITIH5	2345.26	-1.81347	0.257865	-7.03264	2.02661e-12	2.10289e-11
M1AP	174.768	2.12299	0.3019	7.03209	2.03461e-12	2.10921e-11
RSPO2	174.712	-2.65517	0.377605	-7.0316	2.04181e-12	2.11518e-11
TINCR	142.822	-2.73316	0.388743	-7.03077	2.05403e-12	2.12668e-11
MYB	1802.89	1.74708	0.248607	7.02748	2.103e-12	2.1762e-11
DOC2A	104.738	2.34114	0.333378	7.02247	2.17982e-12	2.25078e-11
MAGEA11	78.3048	5.66791	0.807104	7.02253	2.17889e-12	2.25078e-11
C20ORF204	111.701	1.87038	0.266406	7.02078	2.20626e-12	2.27684e-11
SVIL	12208.4	-1.81657	0.258832	-7.01834	2.24525e-12	2.31456e-11
C22ORF23	64.3129	-1.55934	0.222187	-7.01817	2.24792e-12	2.31492e-11
TMPRSS15	1212.8	-4.77987	0.681071	-7.01816	2.24804e-12	2.31492e-11
ITIH6	23.703	3.11341	0.443634	7.01796	2.25125e-12	2.31697e-11
AARD	70.5657	-2.47121	0.352228	-7.01594	2.28404e-12	2.34562e-11
ANGPTL1	823.637	-2.73212	0.389425	-7.01578	2.28667e-12	2.34706e-11
MS4A8	774.077	-2.65954	0.379121	-7.01502	2.2991e-12	2.35854e-11
TNXB	4189.13	-2.15026	0.306531	-7.01482	2.30241e-12	2.36065e-11
GFRA4	5.61096	-3.94836	0.56343	-7.00772	2.42233e-12	2.47558e-11
ANKRD37	260.188	-1.42561	0.203433	-7.00773	2.42209e-12	2.47558e-11
PPP1R3G	161.043	-1.66898	0.238189	-7.00696	2.43547e-12	2.48767e-11
KCNMB1	2188.76	-2.36784	0.337957	-7.00633	2.44642e-12	2.49751e-11
PBX4	201.963	1.20027	0.171315	7.00622	2.4485e-12	2.49828e-11
ZNF426	1093.78	-1.03193	0.147292	-7.00602	2.45197e-12	2.50048e-11
MAGEC2	62.6647	7.39172	1.05516	7.00529	2.46472e-12	2.51214e-11
GGH	2821.92	1.72238	0.246108	6.99849	2.58731e-12	2.63425e-11
RFX8	29.0424	1.90494	0.272454	6.99178	2.71427e-12	2.75759e-11
LURAP1	59.364	-1.49756	0.214274	-6.98899	2.76867e-12	2.80985e-11
NRG2	94.6709	-2.06855	0.2961	-6.986	2.82844e-12	2.86744e-11
KIAA1024	165.728	1.22998	0.176102	6.98446	2.85951e-12	2.89584e-11
TFF1	45142.9	-3.12613	0.447604	-6.98414	2.86598e-12	2.90084e-11
DUSP9	96.3948	3.30718	0.473603	6.98302	2.88903e-12	2.92262e-11
CLDN9	133.051	2.59227	0.371279	6.98201	2.90979e-12	2.94205e-11
GPT	737.503	-2.20335	0.315602	-6.98142	2.92212e-12	2.95294e-11
SCIN	1118.69	-1.97907	0.283516	-6.98045	2.94241e-12	2.97186e-11
MYL4	25.7733	-1.69413	0.242747	-6.979	2.9729e-12	3.00107e-11
P3H4	2598.31	1.40736	0.201737	6.97622	3.03238e-12	3.05947e-11
SLC46A2	17.6322	-1.97378	0.282963	-6.97541	3.04978e-12	3.07376e-11
NME1	3626.83	1.12329	0.161038	6.97527	3.05284e-12	3.07522e-11
PDZRN3	2273.63	-1.84998	0.265505	-6.96777	3.22008e-12	3.24195e-11
VSIG2	4576.46	-2.51433	0.360894	-6.96695	3.2388e-12	3.25907e-11
SLITRK3	50.4382	-3.09365	0.444157	-6.96521	3.27907e-12	3.29785e-11
MYOZ1	26.9593	-1.75485	0.251987	-6.96406	3.3061e-12	3.32327e-11
CLTB	8201.18	-1.06981	0.153647	-6.96278	3.3362e-12	3.35175e-11
PGR	288.16	-2.05094	0.294608	-6.96157	3.36507e-12	3.37896e-11
LRRC10B	161.792	-2.23362	0.3211	-6.95615	3.49699e-12	3.50957e-11
HDC	135.177	-1.886	0.27113	-6.95607	3.49897e-12	3.5097e-11
ZNF716	20.7906	4.34916	0.625579	6.95221	3.59618e-12	3.5958e-11
MAGI2	345.551	-1.49622	0.21541	-6.94594	3.75959e-12	3.75129e-11
SOCS3	7114.19	-1.27317	0.183304	-6.9457	3.76579e-12	3.7555e-11
NCALD	896.192	-1.38085	0.198959	-6.94036	3.91097e-12	3.89414e-11
CCL3	297.646	1.84707	0.26617	6.93945	3.93634e-12	3.91734e-11
SLC9A9	467.788	-1.43405	0.206689	-6.93819	3.97142e-12	3.94397e-11
ITGA11	2857.87	1.60839	0.231898	6.93578	4.0399e-12	4.00778e-11
PDLIM3	7224.46	-2.00958	0.289914	-6.93165	4.15948e-12	4.12425e-11
EML1	1776.88	-1.6703	0.240981	-6.93122	4.17216e-12	4.13467e-11
SLC22A11	34.7181	3.25432	0.469587	6.93017	4.20347e-12	4.16352e-11
RBP7	142.675	-1.60418	0.23158	-6.9271	4.2955e-12	4.25024e-11
NDN	1115.68	-1.56091	0.225371	-6.92596	4.33024e-12	4.28015e-11
PBX1	4670.96	-1.35582	0.19581	-6.92418	4.38502e-12	4.33204e-11
CCR10	126.891	-1.47911	0.213637	-6.92347	4.40703e-12	4.35151e-11
CIDEA	39.2441	-3.83441	0.554005	-6.92125	4.47678e-12	4.41809e-11
PRSS33	108.578	2.86374	0.41399	6.9174	4.60008e-12	4.53269e-11
LHPP	1649.59	-1.10988	0.160452	-6.91724	4.6054e-12	4.53557e-11
HSPE1	6789.7	1.00316	0.145051	6.91593	4.64815e-12	4.57056e-11
HBB	2491.6	-2.40175	0.34745	-6.9125	4.76186e-12	4.67995e-11
PSCA	25193.7	-3.46134	0.500961	-6.9094	4.86723e-12	4.78103e-11
TMEM2	8233.85	1.03003	0.149134	6.90673	4.95956e-12	4.8692e-11
CDC20	3382.6	1.31648	0.19071	6.90303	5.09044e-12	4.9848e-11
NEFL	108.679	-3.182	0.461044	-6.90172	5.13775e-12	5.02853e-11
RYR3	268.211	-2.09814	0.304049	-6.90067	5.17561e-12	5.06297e-11
PILRB	453.502	1.36835	0.198398	6.897	5.31129e-12	5.18976e-11
MMRN1	632.96	-2.03088	0.294496	-6.89612	5.3441e-12	5.21703e-11
ITGA8	1618.35	-2.06778	0.300025	-6.89202	5.50044e-12	5.36413e-11
TRIM40	181.292	-2.53063	0.367213	-6.89146	5.52241e-12	5.38002e-11
KIAA2012	29.2015	1.98051	0.287427	6.89047	5.56085e-12	5.41469e-11
ADGRG4	21.7989	-3.37441	0.489869	-6.88841	5.64208e-12	5.49097e-11
CDK6	7399.87	1.4766	0.214387	6.88752	5.67747e-12	5.52258e-11
PLIN5	101.705	-1.79045	0.259969	-6.88718	5.69094e-12	5.53284e-11
VSIR	4710.78	-1.05787	0.15362	-6.88629	5.7265e-12	5.56457e-11
SOCS2	1069.52	-1.13316	0.164616	-6.8837	5.83183e-12	5.66111e-11
TMPRSS4-AS1	9.15499	2.2579	0.328232	6.87897	6.0288e-12	5.84036e-11
EPHA7	866.348	-2.91088	0.423195	-6.87835	6.05495e-12	5.85971e-11
ITPKB	4054.08	-1.48753	0.216283	-6.87771	6.08226e-12	5.88314e-11
SLC17A8	28.6464	-3.56203	0.518396	-6.87126	6.36382e-12	6.13982e-11
MICB	685.531	1.34804	0.196207	6.8705	6.39781e-12	6.16634e-11
FERMT2	4593.64	-1.68802	0.2458	-6.86747	6.53514e-12	6.28912e-11
SBSN	1614.42	-5.04611	0.735049	-6.865	6.64906e-12	6.3955e-11
MYMX	33.033	-1.89874	0.276602	-6.86452	6.67174e-12	6.41406e-11
DMGDH	54.3203	-1.49734	0.218244	-6.86087	6.84405e-12	6.56973e-11
SLC29A2	2138.97	1.07402	0.156562	6.85999	6.88664e-12	6.60394e-11
STAMBPL1	821.426	1.02666	0.149673	6.85934	6.91783e-12	6.63049e-11
ZNF697	611.759	1.02008	0.148735	6.8584	6.96359e-12	6.67098e-11
HRASLS2	368.544	-2.46682	0.359739	-6.85726	7.01961e-12	6.72125e-11
TTC22	2983.26	-1.45415	0.212196	-6.85288	7.23786e-12	6.92673e-11
IL23A	152.542	1.70116	0.248299	6.85124	7.32123e-12	6.99593e-11
GLRX	2218.02	-1.17036	0.170905	-6.84802	7.48781e-12	7.1515e-11
RORA	1171.69	-1.22494	0.178942	-6.84545	7.62342e-12	7.27314e-11
HIPK4	18.5753	-1.67921	0.245318	-6.84504	7.64559e-12	7.28386e-11
PNOC	98.8974	-2.12872	0.311033	-6.84401	7.70067e-12	7.32897e-11
DRGX	60.9612	3.40139	0.497008	6.84373	7.71584e-12	7.33604e-11
CYP4B1	208.164	-2.80881	0.410577	-6.84113	7.85691e-12	7.45895e-11
ENPP6	56.5357	-1.97919	0.289455	-6.83765	8.05041e-12	7.635e-11
ANTXR2	5669.93	-1.42433	0.208333	-6.83678	8.09928e-12	7.67368e-11
DMD	2383.45	-1.99567	0.291901	-6.83682	8.09699e-12	7.67368e-11
ADRA1A	27.8042	-1.84068	0.269308	-6.83485	8.20927e-12	7.77139e-11
ANKRD13B	920.442	1.17502	0.171917	6.83482	8.2106e-12	7.77139e-11
C1QTNF7	362.139	-2.17828	0.318727	-6.83431	8.23981e-12	7.79515e-11
TNS2	5457.91	-1.23298	0.180554	-6.82884	8.56018e-12	8.08542e-11
SPC24	575.981	1.06528	0.156067	6.82576	8.74593e-12	8.24927e-11
PDGFRB	11450.2	1.2282	0.179982	6.82401	8.85319e-12	8.34214e-11
C1QTNF4	48.9359	-1.94292	0.284784	-6.82243	8.95131e-12	8.42623e-11
CPA4	115.794	-3.16833	0.464566	-6.81999	9.10476e-12	8.56642e-11
REEP2	357.312	-2.08553	0.305806	-6.81979	9.11762e-12	8.57427e-11
BLVRB	4833.9	-1.10445	0.161987	-6.81811	9.22492e-12	8.67087e-11
CROT	874.943	-1.20651	0.177007	-6.81619	9.34894e-12	8.78309e-11
DIXDC1	2192.78	-1.63392	0.239718	-6.81601	9.36034e-12	8.78946e-11
PIRT	40.5814	-2.66674	0.391434	-6.81274	9.5755e-12	8.98704e-11
FKBP10	6668.17	1.70267	0.249935	6.81245	9.59491e-12	9.0008e-11
REP15	89.1371	-2.51585	0.369337	-6.8118	9.63856e-12	9.03728e-11
PCK1	2677.92	-3.05654	0.448766	-6.81098	9.69332e-12	9.08413e-11
S100A8	11285.2	-3.57991	0.525646	-6.8105	9.72625e-12	9.1105e-11
ATP4A	5458.98	-4.76406	0.699804	-6.80771	9.91661e-12	9.28422e-11
P2RY6	559.227	1.34225	0.197302	6.80303	1.0244e-11	9.58598e-11
ATP2B4	14024.4	-1.53298	0.225407	-6.80095	1.03935e-11	9.72107e-11
PNLIPRP3	18.3328	-4.97879	0.732225	-6.79954	1.04954e-11	9.81154e-11
PRICKLE2	1355.88	-1.79759	0.264397	-6.79883	1.05472e-11	9.8503e-11
KCNB1	357.548	-2.83124	0.416522	-6.79732	1.06582e-11	9.94908e-11
GKN2	15275.8	-4.6934	0.690582	-6.79629	1.07348e-11	1.00107e-10
CA14	111.704	-1.42054	0.209031	-6.79584	1.07681e-11	1.00368e-10
PHGR1	8786.35	-3.05965	0.450419	-6.7929	1.09904e-11	1.0239e-10
PCSK9	1818.71	2.09812	0.309002	6.78999	1.12143e-11	1.04373e-10
MEIS1	1681.9	-1.51832	0.223702	-6.78726	1.14281e-11	1.06311e-10
[truncated: 2,920 more rows]

## Sheet: Supplementary Table S7
Supplementary Table S7. The list of KEGG pathways enriched in GSEA
[truncated: 94 more rows]

[truncated: 4 more sheets: Supplementary Table S8, Supplementary Table S9, Supplementary Table S10, Supplementary Table S11]
